# Supplementary material for: Ultra-permeable silk-based polymeric membranes for vacuum-driven nanofiltration
Source: Nat Commun. 2024 Oct 5;15:8656. doi: 10.1038/s41467-024-53042-6 (PMC11455960; doi:10.1038/s41467-024-53042-6)
Supplement: Supplementary file 3 — Source Data [file 41467_2024_53042_MOESM3_ESM.xlsx]

## Sheet: Fig.2
	Fig.2A													Fig.2B								Fig.3D					Fig.2E					Fig.2F
	PVDF		SNF20-PVDF		SNF0-NF0.5		SNF20-NF0.5		SNF30-NF0.5		SNF50-NF0.5				O/N	Error bar						Without SNF coating		With SNF coating			SNF-PIP		PVDF-PIP			SNF-PIP		PVDF-PIP
	Wavenumbers (cm-1)	Absorbance	Wavenumbers (cm-1)	Absorbance	Wavenumbers (cm-1)	Absorbance	Wavenumbers (cm-1)	Absorbance	Wavenumbers (cm-1)	Absorbance	Wavenumbers (cm-1)	Absorbance		PVDF+PA	2.38362	0.20043						Time (s)	PIP Sorption(ng cm-2)	Time (s)	PIP Sorption(ng cm-2)		Time (ns)	Number of PIP molecules	Time (ns)	Number of PIP molecules		Time	Interaction Energy	Time	Interaction Energy
	1000.41	0.03366	1000.87	0.04206	1000.41	0.04813	1000.41	0.04475	1002.82	0.05029	1002.82	0.05186		PVDF+20SNF+PA	1.12797	0.03334						0	0	0	0		0	0.00445	0	0.00445		(ns)	(kJ mol-1)	(ns)	(kJ mol-1)
	1000.89	0.03414	1001.84	0.0426	1000.89	0.04871	1000.89	0.04535	1003.3	0.05105	1003.3	0.05255		PVDF+30SNF+PA	1.09213	0.032						0.436	0.75	0.1349	19.05		0.10949	0.1882	0.10949	0.00445		50	-610.924	50	-44.4221
	1001.37	0.03464	1002.8	0.04319	1001.37	0.04933	1001.37	0.04592	1003.78	0.05185	1003.78	0.05332		PVDF+50SNF+PA	1.02559	0.0251						0.8844	0.98	0.2525	40.79		0.10949	0.20045	0.10949	0.00445
	1001.86	0.03522	1003.77	0.04382	1001.86	0.05002	1001.86	0.04647	1004.27	0.05267	1004.27	0.05416										1.3561	-3.03	0.3747	18.29		0.10949	0.22494	0.14599	0.00445
	1002.34	0.03588	1004.73	0.04452	1002.34	0.05077	1002.34	0.04702	1004.75	0.0535	1004.75	0.05505										1.8207	3.12	0.4838	17.1		0.10949	0.24944	0.18248	0.00445
	1002.82	0.03663	1005.7	0.04528	1002.82	0.05159	1002.82	0.04758	1005.23	0.05435	1005.23	0.05596										2.248	-0.53	0.6121	65.82		0.14599	0.26169	0.21898	0.00445
	1003.3	0.03745	1006.66	0.04613	1003.3	0.05245	1003.3	0.04816	1005.71	0.05522	1005.71	0.05689		Fig.2C								2.7841	-1.26	0.7335	12.46		0.14599	0.28619	0.21898	0.00445
	1003.78	0.03829	1007.62	0.04706	1003.78	0.05334	1003.78	0.04876	1006.19	0.05612	1006.19	0.05782		SNF0-NF0.5		SNF20-NF0.5						3.2242	1.43	0.8568	-25.62		0.14599	0.31069	0.25547	0.00445
	1004.27	0.03912	1008.59	0.04806	1004.27	0.05425	1004.27	0.04938	1006.68	0.05703	1006.68	0.05875		pH	Zeta Potential	pH	Zeta Potential					3.6426	5.56	0.9894	0.06		0.18248	0.33519	0.29197	0.00445
	1004.75	0.03989	1009.55	0.04914	1004.75	0.05517	1004.75	0.05	1007.16	0.05796	1007.16	0.05967			mV		mV					4.2578	3.43	1.1078	5.95		0.18248	0.35969	0.32847	0.00445
	1005.23	0.04059	1010.52	0.05026	1005.23	0.05609	1005.23	0.05064	1007.64	0.0589	1007.64	0.06061		3.01395	-6.68	3.00055	-3.68					4.6963	0.39	1.2177	5.9		0.18248	0.38419	0.36496	0.00445
	1005.71	0.04123	1011.48	0.05142	1005.71	0.05702	1005.71	0.05132	1008.12	0.05984	1008.12	0.06156		3.47376	-10.52	3.43863	-6.62					5.3182	1.09	1.3414	-11.09		0.21898	0.40869	0.40146	0.00445
	1006.19	0.04183	1012.45	0.05257	1006.19	0.05797	1006.19	0.05205	1008.61	0.06079	1008.61	0.06254		3.90322	-15.43	3.87044	-9.92					5.7573	2.13	1.4541	-11.05		0.21898	0.43318	0.43796	0.00445
	1006.68	0.04243	1013.41	0.0537	1006.68	0.05893	1006.68	0.05284	1009.09	0.06177	1009.09	0.06356		4.40709	-21.12	4.36684	-13.74					6.2695	2.23	1.5557	-6.72		0.21898	0.46993	0.47445	0.00445
	1007.16	0.04306	1014.37	0.05477	1007.16	0.0599	1007.16	0.0537	1009.57	0.06279	1009.57	0.06463		4.90065	-25.91	4.89438	-17.01					6.7223	2.69	1.6692	18.23		0.25547	0.49443	0.51095	0.00445
	1007.64	0.04372	1015.34	0.05577	1007.64	0.06087	1007.64	0.05462	1010.05	0.06386	1010.05	0.06575		5.52702	-28.94	5.53412	-19.02					7.3176	-2.49	1.7736	11.82		0.25547	0.51893	0.54745	0.00445
	1008.12	0.04442	1016.3	0.05671	1008.12	0.06185	1008.12	0.05556	1010.53	0.06499	1010.53	0.06693		6.11426	-30.36	6.15589	-19.91					7.8099	4.63	1.8816	11.02		0.29197	0.55568	0.58394	0.00445
	1008.61	0.04517	1017.27	0.0576	1008.61	0.06283	1008.61	0.05651	1011.01	0.06617	1011.01	0.06816		6.63292	-31.26	6.67113	-20.48					8.3252	4.13	2.0066	-5.68		0.29197	0.58018	0.62044	0.00445
	1009.09	0.04598	1018.23	0.05846	1009.09	0.06382	1009.09	0.05746	1011.5	0.06738	1011.5	0.06943		7.00421	-31.52	7.10846	-20.65					8.7739	9.88	2.1208	-3.33		0.32847	0.60468	0.65693	0.00445
	1009.57	0.04684	1019.2	0.05932	1009.57	0.06484	1009.57	0.0584	1011.98	0.0686	1011.98	0.07073		7.54423	-31.48	7.59697	-20.6					9.2334	2.76	2.2441	-9.19		0.32847	0.64143	0.69343	0.00445
	1010.05	0.04777	1020.16	0.0602	1010.05	0.0659	1010.05	0.05934	1012.46	0.06983	1012.46	0.07206		8.10936	-31.6	8.1428	-20.44					9.6544	5.19	2.3586	25.58		0.32847	0.67817	0.72993	0.00445
	1010.53	0.04878	1021.12	0.06113	1010.53	0.06701	1010.53	0.0603	1012.94	0.07104	1012.94	0.07339		8.52911	-31.59	8.58768	-19.62					10.3318	4.49	2.4765	29.92		0.36496	0.70267	0.80292	0.00445
	1011.01	0.04989	1022.09	0.0621	1011.01	0.06818	1011.01	0.0613	1013.43	0.07224	1013.43	0.07471		8.96003	-31.11	9.02323	-18.79					10.7894	-0.89	2.5955	-16.01		0.36496	0.73942	0.83942	0.00445
	1011.5	0.05107	1023.05	0.0631	1011.5	0.06942	1011.5	0.06235	1013.91	0.07343	1013.91	0.07602										11.2111	9.91	2.7084	10.1		0.40146	0.76392	0.91241	0.00445
	1011.98	0.05231	1024.02	0.06413	1011.98	0.07069	1011.98	0.06345	1014.39	0.07459	1014.39	0.07729										12.0228	7.9	2.8196	40.14		0.40146	0.80067	0.94891	0.00445
	1012.46	0.05359	1024.98	0.06516	1012.46	0.072	1012.46	0.06459	1014.87	0.07573	1014.87	0.07852										12.4805	-3.85	2.9397	16.66		0.43796	0.83742	1.0219	0.00445
	1012.94	0.05489	1025.94	0.06619	1012.94	0.07332	1012.94	0.06574	1015.35	0.07684	1015.35	0.07973										12.9182	1.87	3.0812	27.23		0.43796	0.86192	1.09489	0.00445
	1013.43	0.05618	1026.91	0.0672	1013.43	0.07463	1013.43	0.06689	1015.84	0.07794	1015.84	0.08093										13.3454	26.54	3.1963	8.36		0.43796	0.89866	1.16788	0.00445
	1013.91	0.05746	1027.87	0.06817	1013.91	0.07593	1013.91	0.06801	1016.32	0.07903	1016.32	0.08215										13.7492	-0.64	3.3236	-8.94		0.47445	0.93541	1.20438	0.00445
	1014.39	0.05872	1028.84	0.06912	1014.39	0.07719	1014.39	0.06908	1016.8	0.08014	1016.8	0.0834										14.1777	7.67	3.4364	-10.85		0.47445	0.95991	1.24088	0.00445
	1014.87	0.05998	1029.8	0.07004	1014.87	0.07842	1014.87	0.07009	1017.28	0.08128	1017.28	0.08469										14.6268	6.05	3.5571	12.43		0.51095	0.99666	1.27737	0.00445
	1015.35	0.06121	1030.77	0.07095	1015.35	0.07962	1015.35	0.07106	1017.76	0.08247	1017.76	0.08602										15.1555	-2.69	3.6723	25.12		0.51095	1.03341	1.31387	0.00445
	1015.84	0.06243	1031.73	0.07188	1015.84	0.08082	1015.84	0.07202	1018.25	0.08369	1018.25	0.08737										15.7808	2.28	3.7906	10.55		0.54745	1.07016	1.35036	0.00445
	1016.32	0.06362	1032.69	0.07283	1016.32	0.08202	1016.32	0.07298	1018.73	0.08494	1018.73	0.08873										16.4709	8.22	3.8961	15.18		0.54745	1.09465	1.38686	0.00445
	1016.8	0.06478	1033.66	0.07384	1016.8	0.08325	1016.8	0.07399	1019.21	0.08621	1019.21	0.09009										17.0602	1.58	3.9972	-12.19		0.58394	1.1314	1.42336	0.00445
	1017.28	0.06592	1034.62	0.07492	1017.28	0.08453	1017.28	0.07505	1019.69	0.08749	1019.69	0.09146										17.581	8.17	4.1239	10.09		0.58394	1.16815	1.45985	0.00445
	1017.76	0.06702	1035.59	0.07609	1017.76	0.08586	1017.76	0.07618	1020.18	0.08879	1020.18	0.09286										18.0397	3.19	4.2455	39.5		0.62044	1.2049	1.49635	0.00445
	1018.25	0.06812	1036.55	0.07734	1018.25	0.08722	1018.25	0.07738	1020.66	0.09011	1020.66	0.09431										18.5765	0.82	4.3741	14.37		0.62044	1.2294	1.56934	0.00445
	1018.73	0.06922	1037.52	0.07869	1018.73	0.08861	1018.73	0.07863	1021.14	0.09145	1021.14	0.0958										19.1688	10.62	4.4918	42.98		0.62044	1.26615	1.60584	0.00445
	1019.21	0.07034	1038.48	0.08012	1019.21	0.08999	1019.21	0.07992	1021.62	0.09279	1021.62	0.09732										19.6037	2.03	4.6188	36.44		0.65693	1.3029	1.64234	0.00445
	1019.69	0.0715	1039.44	0.08164	1019.69	0.09136	1019.69	0.08126	1022.1	0.09411	1022.1	0.09881										20.142	3.75	4.7335	60.8		0.65693	1.33964	1.67883	0.00445
	1020.18	0.07269	1040.41	0.08326	1020.18	0.09272	1020.18	0.08263	1022.59	0.09538	1022.59	0.10022										20.6428	-1.92	4.8475	32.5		0.69343	1.37639	1.75182	0.00445
	1020.66	0.07393	1041.37	0.08498	1020.66	0.09409	1020.66	0.08404	1023.07	0.09656	1023.07	0.10152										21.224	5.59	4.9616	62.91		0.69343	1.41314	1.78832	0.00445
	1021.14	0.07519	1042.34	0.08679	1021.14	0.09548	1021.14	0.08547	1023.55	0.09766	1023.55	0.10272										21.861	3.14	5.0924	26.18		0.72993	1.44989	1.86131	0.00445
	1021.62	0.07646	1043.3	0.0887	1021.62	0.0969	1021.62	0.08689	1024.03	0.09868	1024.03	0.10384										22.3325	2.59	5.2116	-19.91		0.76642	1.48664	1.89781	0.00445
	1022.1	0.07772	1044.27	0.09069	1022.1	0.09833	1022.1	0.08825	1024.52	0.09967	1024.52	0.10494										22.8274	0.51	5.3269	-3.31		0.76642	1.52339	1.93431	0.00445
	1022.59	0.07892	1045.23	0.09273	1022.59	0.09975	1022.59	0.08951	1025	0.10063	1025	0.10607										23.2624	1.45	5.4513	-30.11		0.80292	1.56013	2.0073	0.00445
	1023.07	0.08007	1046.19	0.09481	1023.07	0.10113	1023.07	0.09066	1025.48	0.1016	1025.48	0.10723										23.7186	6.66	5.5681	-0.27		0.80292	1.59688	2.0438	0.00445
	1023.55	0.08116	1047.16	0.0969	1023.55	0.10245	1023.55	0.09169	1025.96	0.10258	1025.96	0.1084										24.3966	4.42	5.6789	-23		0.83942	1.63363	2.11679	0.00445
	1024.03	0.08221	1048.12	0.09898	1024.03	0.1037	1024.03	0.09263	1026.44	0.10354	1026.44	0.10951										25.0293	-2.28	5.7981	22.19		0.83942	1.67038	2.18978	0.00445
	1024.52	0.08323	1049.09	0.10103	1024.52	0.1049	1024.52	0.09352	1026.92	0.10446	1026.92	0.11051										25.4728	6.18	5.9131	52.96		0.87591	1.71938	2.22628	0.00445
	1025	0.08424	1050.05	0.10305	1025	0.10606	1025	0.0944	1027.41	0.10535	1027.41	0.11137										25.9314	7.44	6.0187	48.51		0.91241	1.75612	2.29927	0.00445
	1025.48	0.08523	1051.01	0.105	1025.48	0.10721	1025.48	0.09528	1027.89	0.10622	1027.89	0.11208										26.523	-2.12	6.1342	17.02		0.91241	1.79287	2.37226	0.00445
	1025.96	0.0862	1051.98	0.10689	1025.96	0.10836	1025.96	0.09617	1028.37	0.10709	1028.37	0.1127										26.9878	-2.55	6.2469	56.3		0.94891	1.84187	2.40876	0.00445
	1026.44	0.0871	1052.94	0.1087	1026.44	0.10949	1026.44	0.09703	1028.85	0.108	1028.85	0.11328										27.439	3.71	6.3667	22.74		0.9854	1.89087	2.48175	0.00445
	1026.92	0.08791	1053.91	0.11045	1026.92	0.11059	1026.92	0.09783	1029.34	0.10893	1029.34	0.11388										27.9665	6.45	6.4799	5.79		1.0219	1.92762	2.55474	0.00445
	1027.41	0.0886	1054.87	0.11215	1027.41	0.11164	1027.41	0.09858	1029.82	0.10987	1029.82	0.11451										28.6054	1.45	6.6007	-28.54		1.0219	1.97661	2.62774	0.00445
	1027.89	0.0892	1055.84	0.11384	1027.89	0.11265	1027.89	0.09927	1030.3	0.11077	1030.3	0.11517										29.0889	-1.79	6.7075	42.5		1.05839	2.02561	2.66423	0.00445
	1028.37	0.08972	1056.8	0.11556	1028.37	0.11361	1028.37	0.09994	1030.78	0.11159	1030.78	0.11582										29.5433	4.41	6.8213	46.21		1.09489	2.07461	2.73723	0.00445
	1028.85	0.09022	1057.76	0.11737	1028.85	0.11453	1028.85	0.10063	1031.27	0.11228	1031.27	0.11643										30.23	-1.03	6.9316	-5.62		1.13139	2.11136	2.81022	0.00445
	1029.34	0.09073	1058.73	0.11932	1029.34	0.11544	1029.34	0.10136	1031.75	0.11285	1031.75	0.11698										31.0273	-0.5	7.056	55.53		1.16788	2.16036	2.88321	0.00445
	1029.82	0.09129	1059.69	0.12145	1029.82	0.11634	1029.82	0.10213	1032.23	0.11332	1032.23	0.11748										31.5209	2.17	7.1781	13.23		1.20438	2.2216	2.9562	0.00445
	1030.3	0.0919	1060.66	0.1238	1030.3	0.1172	1030.3	0.10291	1032.71	0.11375	1032.71	0.11799										31.9404	5.23	7.2909	27.79		1.24088	2.2706	3.0292	0.00445
	1030.78	0.09255	1061.62	0.1264	1030.78	0.11801	1030.78	0.10365	1033.19	0.11417	1033.19	0.11852										32.3829	-3.77	7.4251	12.49		1.27737	2.3196	3.10219	0.00445
	1031.27	0.09323	1062.59	0.12926	1031.27	0.11876	1031.27	0.10434	1033.67	0.11462	1033.67	0.11912										32.9887	0.9	7.5441	-2.14		1.31387	2.38085	3.17518	0.00445
	1031.75	0.09393	1063.55	0.13237	1031.75	0.11945	1031.75	0.10495	1034.16	0.11511	1034.16	0.11979										33.5154	-4.88	7.6586	10.95		1.35036	2.42984	3.24818	0.00445
	1032.23	0.09464	1064.51	0.13566	1032.23	0.12009	1032.23	0.1055	1034.64	0.11563	1034.64	0.12054										34.2417	5.92	7.7845	25.99		1.38686	2.49109	3.32117	0.00445
	1032.71	0.09538	1065.48	0.13902	1032.71	0.12071	1032.71	0.10603	1035.12	0.1162	1035.12	0.12138										34.6861	2.33	7.8977	39.32		1.42336	2.54009	3.39416	0.00445
	1033.19	0.09616	1066.44	0.14225	1033.19	0.12133	1033.19	0.10658	1035.6	0.11682	1035.6	0.12229										35.1235	2.2	8.0047	61.81		1.45985	2.60134	3.46715	0.00445
	1033.67	0.09699	1067.41	0.1451	1033.67	0.12198	1033.67	0.10716	1036.09	0.11753	1036.09	0.1233										35.7311	-1.54	8.1151	68.68		1.49635	2.66258	3.54015	0.00445
	1034.16	0.09787	1068.37	0.14731	1034.16	0.12268	1034.16	0.1078	1036.57	0.11835	1036.57	0.12438										36.2062	0.45	8.2303	18.07		1.56934	2.71158	3.61314	0.00445
	1034.64	0.09879	1069.34	0.14858	1034.64	0.12346	1034.64	0.10848	1037.05	0.1193	1037.05	0.12552										36.6423	-1.04	8.3427	36.38		1.60584	2.77283	3.68613	0.00445
	1035.12	0.09974	1070.3	0.1487	1035.12	0.12432	1035.12	0.1092	1037.53	0.12035	1037.53	0.1267										37.0882	5.91	8.4651	60.56		1.64234	2.83408	3.79562	0.00445
	1035.6	0.10075	1071.26	0.14758	1035.6	0.1253	1035.6	0.10996	1038.01	0.1215	1038.01	0.12787										37.5463	2.59	8.5953	26.92		1.67883	2.89532	3.86861	0.00445
	1036.09	0.10182	1072.23	0.14523	1036.09	0.12641	1036.09	0.11077	1038.5	0.12269	1038.5	0.129										38.1141	4.74	8.7127	4.84		1.75182	2.95657	3.94161	0.00445
	1036.57	0.10296	1073.19	0.14184	1036.57	0.12764	1036.57	0.11164	1038.98	0.12391	1038.98	0.1301										38.7344	-1.61	8.8286	45.77		1.78832	3.01782	4.0146	0.00445
	1037.05	0.10418	1074.16	0.13765	1037.05	0.12899	1037.05	0.11257	1039.46	0.12512	1039.46	0.13119										39.4353	1.89	8.9398	26.47		1.86131	3.07906	4.08759	0.00445
	1037.53	0.10549	1075.12	0.13299	1037.53	0.13041	1037.53	0.11356	1039.94	0.12634	1039.94	0.13232										40.132	0.54	9.0537	9.46		1.89781	3.14031	4.19708	0.00445
	1038.01	0.10684	1076.08	0.12816	1038.01	0.13186	1038.01	0.1146	1040.42	0.12758	1040.42	0.13354										40.7144	-0.34	9.1883	11.39		1.93431	3.21381	4.27007	0.00445
	1038.5	0.10821	1077.05	0.12344	1038.5	0.1333	1038.5	0.11568	1040.91	0.12886	1040.91	0.13488										41.143	1	9.3117	10.64		2.0073	3.27506	4.34307	0.00445
	1038.98	0.10957	1078.01	0.11901	1038.98	0.13472	1038.98	0.11677	1041.39	0.13016	1041.39	0.13633										41.6278	-8.12	9.4302	10.96		2.0438	3.3363	4.41606	0.00445
	1039.46	0.11091	1078.98	0.11498	1039.46	0.13612	1039.46	0.1179	1041.87	0.13149	1041.87	0.13787										42.2388	0.35	9.5477	1.68		2.11679	3.39755	4.52555	0.00445
	1039.94	0.11224	1079.94	0.11138	1039.94	0.13755	1039.94	0.11906	1042.35	0.13284	1042.35	0.13947										42.7461	4.81	9.6703	25.4		2.18978	3.47105	4.59854	0.00445
	1040.42	0.11358	1080.91	0.10819	1040.42	0.13904	1040.42	0.12027	1042.84	0.13421	1042.84	0.14109										43.1835	-1.81	9.7827	10.72		2.22628	3.53229	4.67153	0.00445
	1040.91	0.11497	1081.87	0.10537	1040.91	0.14063	1040.91	0.12153	1043.32	0.13564	1043.32	0.14274										43.8895	-3.87	9.8992	30.58		2.29927	3.60579	4.74453	0.00445
	1041.39	0.11644	1082.83	0.10289	1041.39	0.14234	1041.39	0.12284	1043.8	0.13715	1043.8	0.14445										44.3584	-4.38	10.0082	39.41		2.37226	3.66704	4.85401	0.00445
	1041.87	0.11799	1083.8	0.10072	1041.87	0.14416	1041.87	0.12418	1044.28	0.13879	1044.28	0.14624										44.963	-0.32	10.1156	-10.41		2.40876	3.72829	4.92701	0.00445
	1042.35	0.11963	1084.76	0.09884	1042.35	0.14608	1042.35	0.12555	1044.76	0.14056	1044.76	0.14811										45.5638	-0.4	10.2384	16.75		2.48175	3.80178	5	0.00445
	1042.84	0.12134	1085.73	0.09728	1042.84	0.14809	1042.84	0.12696	1045.25	0.14244	1045.25	0.15006										46.0203	-4.62	10.3647	27.46		2.55474	3.86303	5.07299	0.00445
	1043.32	0.1231	1086.69	0.09604	1043.32	0.1502	1043.32	0.12842	1045.73	0.14439	1045.73	0.15203										46.4907	-5.34	10.4739	35.78		2.62774	3.93653	5.18248	0.00445
	1043.8	0.12491	1087.65	0.09514	1043.8	0.1524	1043.8	0.12997	1046.21	0.14635	1046.21	0.15398										46.9377	-4.64	10.5867	17.19		2.66423	3.99777	5.25547	0.00445
	1044.28	0.12675	1088.62	0.09457	1044.28	0.1547	1044.28	0.13161	1046.69	0.14828	1046.69	0.15589										47.4203	-7.53	10.7039	46.81		2.73723	4.05902	5.32847	0.00445
	1044.76	0.12861	1089.58	0.09431	1044.76	0.15708	1044.76	0.13335	1047.17	0.15016	1047.17	0.15775										48.1875	-4.82	10.8205	28.34		2.81022	4.13252	5.43796	0.00445
	1045.25	0.13047	1090.55	0.09434	1045.25	0.15949	1045.25	0.13514	1047.66	0.152	1047.66	0.15961										48.9757	-5.07	10.9393	43.63		2.88321	4.19376	5.51095	0.00445
	1045.73	0.13232	1091.51	0.09464	1045.73	0.16188	1045.73	0.13694	1048.14	0.1538	1048.14	0.16149										49.4026	-8.05	11.0557	25.89		2.9562	4.26726	5.58394	0.00445
	1046.21	0.13413	1092.48	0.09516	1046.21	0.1642	1046.21	0.1387	1048.62	0.15558	1048.62	0.16343										50.1418	-7.83	11.1889	39.84		3.0292	4.32851	5.65693	0.00445
	1046.69	0.13592	1093.44	0.09589	1046.69	0.16643	1046.69	0.14041	1049.1	0.15733	1049.1	0.16541										50.5818	-7.62	11.2944	24.14		3.10219	4.38976	5.76642	0.00445
	1047.17	0.1377	1094.4	0.0968	1047.17	0.16859	1047.17	0.14209	1049.59	0.15903	1049.59	0.16738										51.0392	-9.46	11.397	39.99		3.17518	4.46325	5.83942	0.00445
	1047.66	0.13951	1095.37	0.09786	1047.66	0.17074	1047.66	0.14377	1050.07	0.16063	1050.07	0.16927										51.4788	-5.15	11.5157	19.13		3.24818	4.5245	5.91241	0.00445
	1048.14	0.14138	1096.33	0.09904	1048.14	0.17294	1048.14	0.1455	1050.55	0.16213	1050.55	0.17104										51.9046	-5.53	11.6473	62.7		3.32117	4.598	6.0219	0.00445
	1048.62	0.14333	1097.3	0.10029	1048.62	0.17522	1048.62	0.14729	1051.03	0.16353	1051.03	0.17268										52.5117	-7.34	11.7732	14		3.39416	4.65924	6.09489	0.00445
	1049.1	0.14533	1098.26	0.10156	1049.1	0.17756	1049.1	0.14912	1051.51	0.16487	1051.51	0.17422										52.9839	-2.28	11.8749	26.32		3.46715	4.72049	6.16788	0.00445
	1049.59	0.14734	1099.23	0.10283	1049.59	0.17992	1049.59	0.15094	1052	0.16619	1052	0.17571										53.4235	-0.95	11.9881	2.22		3.54015	4.78174	6.27737	0.00445
	1050.07	0.1493	1100.19	0.10405	1050.07	0.1822	1050.07	0.15268	1052.48	0.16753	1052.48	0.17719										54.1549	-5.74	12.0937	43.43		3.61314	4.85523	6.35036	0.00445
	1050.55	0.15117	1101.15	0.10521	1050.55	0.18436	1050.55	0.15431	1052.96	0.1689	1052.96	0.17869										54.7495	-6.63	12.2103	42.83		3.68613	4.91648	6.42336	0.00445
	1051.03	0.15291	1102.12	0.1063	1051.03	0.18636	1051.03	0.15583	1053.44	0.17026	1053.44	0.18019										55.3398	-1.41	12.3329	21.81		3.79562	4.97773	6.49635	0.00445
	1051.51	0.15453	1103.08	0.1073	1051.51	0.18824	1051.51	0.15729	1053.92	0.17161	1053.92	0.18166										55.7813	-4.12	12.443	32.59		3.86861	5.03898	6.60584	0.00445
	1052	0.15603	1104.05	0.10822	1052	0.19006	1052	0.15874	1054.41	0.17291	1054.41	0.18306										56.2642	-6.41	12.5594	86.49		3.94161	5.10022	6.67883	0.00445
	1052.48	0.15747	1105.01	0.10904	1052.48	0.19188	1052.48	0.16023	1054.89	0.17417	1054.89	0.1844										56.9942	0.04	12.6801	15.55		4.0146	5.16147	6.75182	0.00445
	1052.96	0.15885	1105.98	0.10975	1052.96	0.19374	1052.96	0.1618	1055.37	0.1754	1055.37	0.1857										57.5848	4.28	12.7865	37.62		4.08759	5.22272	6.86131	0.00445
	1053.44	0.16018	1106.94	0.11034	1053.44	0.19563	1053.44	0.16341	1055.85	0.17661	1055.85	0.187										58.0382	1.15	12.8922	34.48		4.19708	5.28396	6.93431	0.00445
	1053.92	0.16149	1107.9	0.1108	1053.92	0.19752	1053.92	0.16501	1056.34	0.17783	1056.34	0.18832										58.4927	-9.47	13.0258	31.15		4.27007	5.33296	7.0073	0.00445
	1054.41	0.16277	1108.87	0.11113	1054.41	0.19937	1054.41	0.16654	1056.82	0.17903	1056.82	0.18968										59.1651	-7.16	13.1348	63.2		4.34307	5.39421	7.08029	0.00445
	1054.89	0.16405	1109.83	0.11135	1054.89	0.20116	1054.89	0.16797	1057.3	0.18022	1057.3	0.19108										59.7497	-6.23	13.2519	-9.59		4.41606	5.45546	7.18978	0.00445
	1055.37	0.16537	1110.8	0.11146	1055.37	0.2029	1055.37	0.16929	1057.78	0.18138	1057.78	0.19253										60.242	4.14	13.3619	20.87		4.52555	5.50445	7.26277	0.00445
	1055.85	0.16674	1111.76	0.11145	1055.85	0.20459	1055.85	0.1705	1058.26	0.18253	1058.26	0.19401										60.7093	-4.57	13.4787	43.46		4.59854	5.5657	7.33577	0.00445
	1056.34	0.16817	1112.72	0.11134	1056.34	0.20627	1056.34	0.17163	1058.75	0.18371	1058.75	0.19556										61.1635	-6.79	13.5983	64.84		4.67153	5.6147	7.44526	0.00445
	1056.82	0.16963	1113.69	0.11111	1056.82	0.20794	1056.82	0.17269	1059.23	0.185	1059.23	0.19721										61.6851	1.92	13.725	69.29		4.74453	5.67595	7.51825	0.00445
	1057.3	0.17109	1114.65	0.11079	1057.3	0.20956	1057.3	0.1737	1059.71	0.18642	1059.71	0.19898										62.3307	-9.18	13.8493	46.99		4.85401	5.72494	7.59124	0.00445
	1057.78	0.17251	1115.62	0.11039	1057.78	0.21113	1057.78	0.17468	1060.19	0.18802	1060.19	0.20086										62.7837	6.28	13.9536	51.75		4.92701	5.77394	7.66423	0.00445
	1058.26	0.17389	1116.58	0.10994	1058.26	0.21263	1058.26	0.17566	1060.67	0.18976	1060.67	0.20281										63.2256	-9.38	14.0707	45.86		5	5.82294	7.77372	0.00445
	1058.75	0.17525	1117.55	0.10949	1058.75	0.21407	1058.75	0.1767	1061.16	0.19161	1061.16	0.20479										63.9998	-5.32	14.1837	31.02		5.07299	5.88419	7.84672	0.00445
	1059.23	0.17664	1118.51	0.10909	1059.23	0.21552	1059.23	0.17787	1061.64	0.19354	1061.64	0.20676										64.4885	-7.4	14.2954	39.36		5.18248	5.92094	7.91971	0.00445
	1059.71	0.17814	1119.47	0.10879	1059.71	0.21702	1059.71	0.1792	1062.12	0.19554	1062.12	0.20872										64.9445	-8.52	14.4111	6.31		5.25547	5.96993	8.0292	0.00445
	1060.19	0.17979	1120.44	0.10863	1060.19	0.21864	1060.19	0.18073	1062.6	0.19765	1062.6	0.21075										65.4194	3.04	14.5233	44.42		5.32847	6.01893	8.10219	0.00445
	1060.67	0.18161	1121.4	0.10866	1060.67	0.22041	1060.67	0.18241	1063.09	0.19992	1063.09	0.21292										65.8455	0.71	14.6512	30.43		5.43796	6.06793	8.17518	0.00445
	1061.16	0.18359	1122.37	0.10892	1061.16	0.22235	1061.16	0.18421	1063.57	0.20238	1063.57	0.21534										66.3025	-6.06	14.756	29.56		5.51095	6.10468	8.28467	0.00445
	1061.64	0.1857	1123.33	0.10944	1061.64	0.22445	1061.64	0.18609	1064.05	0.20504	1064.05	0.21805										66.7357	-9.12	14.8636	25.82		5.58394	6.15367	8.35766	0.00445
	1062.12	0.18792	1124.3	0.11027	1062.12	0.22672	1062.12	0.18803	1064.53	0.20787	1064.53	0.22103										67.2132	-11.23	14.9879	40.89		5.65693	6.19042	8.43066	0.00445
	1062.6	0.19026	1125.26	0.11142	1062.6	0.22917	1062.6	0.19007	1065.01	0.2108	1065.01	0.22421										67.7252	-3.62	15.1028	28.03		5.76642	6.23942	8.54015	0.00445
	1063.09	0.19276	1126.22	0.1129	1063.09	0.23182	1063.09	0.19227	1065.49	0.21374	1065.49	0.22748										68.1947	0.19	15.2295	39.48		5.83942	6.27617	8.61314	0.00445
	1063.57	0.19544	1127.19	0.11471	1063.57	0.23466	1063.57	0.1947	1065.98	0.21664	1065.98	0.23073										68.6414	-3.17	15.3422	43.22		5.91241	6.31292	8.72263	0.00445
	1064.05	0.19834	1128.15	0.11679	1064.05	0.23766	1064.05	0.1974	1066.46	0.21948	1066.46	0.23392										69.3569	-16.16	15.4577	60.73		6.0219	6.34967	8.79562	0.00445
	1064.53	0.20141	1129.12	0.11911	1064.53	0.24073	1064.53	0.20035	1066.94	0.22226	1066.94	0.23701										70.0051	-2.89	15.5663	29.77		6.09489	6.38641	8.90511	0.00445
	1065.01	0.20461	1130.08	0.12159	1065.01	0.24378	1065.01	0.20346	1067.42	0.22497	1067.42	0.23997										70.4681	0.34	15.6852	2.4		6.16788	6.42316	9.0146	0.00445
	1065.49	0.20785	1131.05	0.12419	1065.49	0.24672	1065.49	0.20663	1067.91	0.22753	1067.91	0.24275										70.8972	5.93	15.8011	-1.97		6.27737	6.45991	9.08759	0.00445
	1065.98	0.21107	1132.01	0.12689	1065.98	0.2495	1065.98	0.20976	1068.39	0.22983	1068.39	0.24522										71.4655	-5.48	15.9019	11.23		6.35036	6.48441	9.19708	0.00445
	1066.46	0.21423	1132.97	0.12966	1066.46	0.25213	1066.46	0.21278	1068.87	0.23169	1068.87	0.24722										71.8824	-2.92	16.0386	69.74		6.42336	6.52116	9.30657	0.00445
	1066.94	0.2173	1133.94	0.13255	1066.94	0.25461	1066.94	0.21565	1069.35	0.23295	1069.35	0.24858										72.3733	-10.44	16.1466	45.82		6.49635	6.54566	9.41606	0.00445
	1067.42	0.22028	1134.9	0.13558	1067.42	0.25697	1067.42	0.21835	1069.83	0.23348	1069.83	0.24915										72.8935	-4.1	16.254	39.19		6.60584	6.58241	9.48905	0.00445
	1067.91	0.22311	1135.87	0.13882	1067.91	0.25915	1067.91	0.22086	1070.32	0.23326	1070.32	0.24888										73.4353	-8.97	16.3634	69.19		6.67883	6.6069	9.59854	0.00445
	1068.39	0.22569	1136.83	0.14231	1068.39	0.26101	1068.39	0.2231	1070.8	0.23232	1070.8	0.24775										73.8651	7.24	16.4641	44.98		6.75182	6.6314	9.70803	0.00445
	1068.87	0.22787	1137.8	0.14609	1068.87	0.26235	1068.87	0.22495	1071.28	0.23071	1071.28	0.2458										74.2947	2.87	16.5755	54.97		6.86131	6.6559	9.81752	0.00445
	1069.35	0.22947	1138.76	0.15018	1069.35	0.26297	1069.35	0.22628	1071.76	0.22845	1071.76	0.24305										74.7905	0.26	16.6994	33.35		6.93431	6.69265	9.92701	0.00445
	1069.83	0.23033	1139.72	0.15461	1069.83	0.26274	1069.83	0.22698	1072.24	0.22556	1072.24	0.23953										75.2493	-0.15	16.8245	49.92		7.0073	6.7049	10.073	0.00445
	1070.32	0.23035	1140.69	0.15934	1070.32	0.26158	1070.32	0.22696	1072.73	0.222	1072.73	0.23523										75.8961	3.83	16.9323	-8.99		7.08029	6.7294	10.1825	0.00445
	1070.8	0.2295	1141.65	0.16431	1070.8	0.25954	1070.8	0.22619	1073.21	0.21778	1073.21	0.23022										76.4074	-2.43	17.0583	-11.84		7.18978	6.7539	10.292	0.00445
	1071.28	0.22779	1142.62	0.16946	1071.28	0.25668	1071.28	0.22469	1073.69	0.21298	1073.69	0.22462										77.0133	-6.44	17.1776	57.41		7.26277	6.7784	10.438	0.00445
	1071.76	0.22524	1143.58	0.17464	1071.76	0.25307	1071.76	0.22244	1074.17	0.20776	1074.17	0.21863										77.4981	-4.09	17.3005	34.03		7.33577	6.79065	10.5474	0.00445
	1072.24	0.2219	1144.55	0.17972	1072.24	0.24876	1072.24	0.21946	1074.66	0.20233	1074.66	0.21251										77.9205	7.94	17.4203	41.92		7.44526	6.81514	10.6569	0.00445
	1072.73	0.2178	1145.51	0.18456	1072.73	0.24377	1072.73	0.21578	1075.14	0.1969	1075.14	0.2065										78.351	-12.56	17.5369	-0.58		7.51825	6.82739	10.8029	0.00445
	1073.21	0.21303	1146.47	0.18903	1073.21	0.23816	1073.21	0.21145	1075.62	0.19165	1075.62	0.20078										78.8552	3.87	17.6646	44.13		7.59124	6.85189	10.9489	0.00445
	1073.69	0.20772	1147.44	0.19301	1073.69	0.23205	1073.69	0.20659	1076.1	0.18669	1076.1	0.19548										79.3275	2.33	17.7883	48.34		7.66423	6.86414	11.0584	0.00445
	1074.17	0.20203	1148.4	0.19645	1074.17	0.22564	1074.17	0.20137	1076.58	0.18205	1076.58	0.19063										80.0013	1.56	17.9004	6.29		7.77372	6.87639	11.2044	0.00445
	1074.66	0.1962	1149.37	0.19933	1074.66	0.21918	1074.66	0.19598	1077.07	0.17776	1077.07	0.18623										80.5133	6.18	18.0307	53.16		7.84672	6.88864	11.3504	0.00445
	1075.14	0.19044	1150.33	0.20166	1075.14	0.2129	1075.14	0.19062	1077.55	0.17381	1077.55	0.18226										80.9578	6.6	18.1463	38.43		7.91971	6.90089	11.4963	0.00445
	1075.62	0.1849	1151.3	0.2035	1075.62	0.207	1075.62	0.18542	1078.03	0.17021	1078.03	0.17869										81.401	-2.71	18.2508	20.71		8.0292	6.91314	11.6423	0.00445
	1076.1	0.17971	1152.26	0.20497	1076.1	0.20158	1076.1	0.18046	1078.51	0.16695	1078.51	0.17549										82.0271	-4.6	18.3622	17.2		8.10219	6.92539	11.7883	0.00445
	1076.58	0.17492	1153.22	0.20622	1076.58	0.19664	1076.58	0.17579	1078.99	0.16403	1078.99	0.17261										82.4511	-6.8	18.4687	61.92		8.17518	6.93764	11.9343	0.00445
	1077.07	0.17053	1154.19	0.20743	1077.07	0.19217	1077.07	0.17144	1079.48	0.1614	1079.48	0.16998										82.9353	-4.94	18.5921	42.01		8.28467	6.93764	12.0803	0.00445
	1077.55	0.16655	1155.15	0.20884	1077.55	0.18812	1077.55	0.16744	1079.96	0.15897	1079.96	0.1675										83.3261	-7.34	18.7112	67.66		8.35766	6.94989	12.2263	0.00445
	1078.03	0.16295	1156.12	0.21066	1078.03	0.18445	1078.03	0.16382	1080.44	0.15665	1080.44	0.16506										83.8872	-7.59	18.833	65.72		8.43066	6.96214	12.4088	0.00445
	1078.51	0.15973	1157.08	0.21311	1078.51	0.18115	1078.51	0.16063	1080.92	0.15436	1080.92	0.16261										84.3155	-4.59	18.945	31.83		8.54015	6.96214	12.5547	0.00445
	1078.99	0.15685	1158.04	0.21634	1078.99	0.17817	1078.99	0.15784	1081.41	0.15207	1081.41	0.16013										84.7313	-1.78	19.0598	38.51		8.61314	6.97439	12.7007	0.00445
	1079.48	0.15427	1159.01	0.22044	1079.48	0.17546	1079.48	0.15541	1081.89	0.1498	1081.89	0.15765										85.2141	-0.14	19.1818	-1.25		8.72263	6.97439	12.8832	0.00445
	1079.96	0.1519	1159.97	0.22545	1079.96	0.17293	1079.96	0.15323	1082.37	0.14761	1082.37	0.15525										86.0139	-13.69	19.3151	-14.99		8.79562	6.97439	13.0292	0.00445
	1080.44	0.14968	1160.94	0.23132	1080.44	0.1705	1080.44	0.15117	1082.85	0.14554	1082.85	0.15302										86.4399	-12.29	19.4312	47.15		8.90511	6.98664	13.1752	0.00445
	1080.92	0.14752	1161.9	0.23795	1080.92	0.16806	1080.92	0.14914	1083.33	0.14365	1083.33	0.15098										87.0435	1.32	19.5301	53.08		9.0146	6.98664	13.3577	0.00445
	1081.41	0.14539	1162.87	0.24515	1081.41	0.16558	1081.41	0.14708	1083.82	0.14193	1083.82	0.14916										87.5281	8.86	19.6501	25.12		9.08759	6.98664	13.5037	0.00445
	1081.89	0.14326	1163.83	0.25269	1081.89	0.16308	1081.89	0.14497	1084.3	0.14039	1084.3	0.14754										88.2227	-7.74	19.7768	78.56		9.19708	6.98664	13.6861	0.00445
	1082.37	0.14116	1164.79	0.26028	1082.37	0.16062	1082.37	0.14287	1084.78	0.139	1084.78	0.14609										88.8385	-2.55	19.8818	37.73		9.30657	6.98664	13.8321	0.00445
	1082.85	0.13911	1165.76	0.26762	1082.85	0.15831	1082.85	0.14086	1085.26	0.13777	1085.26	0.14482										89.2948	-1.14	19.9843	41.2		9.41606	6.99889	14.0146	0.00445
	1083.33	0.13714	1166.72	0.27438	1083.33	0.15621	1083.33	0.139	1085.74	0.13673	1085.74	0.14374										89.8544	-2.12	20.1245	61.84		9.48905	6.99889	14.1606	0.00445
	1083.82	0.13529	1167.69	0.28028	1083.82	0.15437	1083.82	0.13731	1086.23	0.13591	1086.23	0.14289										90.3295	-8.35	20.2381	35.24		9.59854	6.99889	14.3431	0.00445
	1084.3	0.13359	1168.65	0.2851	1084.3	0.15279	1084.3	0.1358	1086.71	0.13533	1086.71	0.14228										91.1168	-3.4	20.3635	60.6		9.70803	6.99889	14.4891	0.00445
	1084.78	0.13204	1169.62	0.28873	1084.78	0.15143	1084.78	0.13445	1087.19	0.13498	1087.19	0.1419										91.6706	-7.17	20.4811	73.55		9.81752	6.99889	14.6715	0.00445
	1085.26	0.1307	1170.58	0.29117	1085.26	0.15026	1085.26	0.13327	1087.67	0.13479	1087.67	0.14169										92.246	-1.28	20.6048	68.94		9.92701	6.99889	14.8175	0.00445
	1085.74	0.1296	1171.54	0.29252	1085.74	0.14926	1085.74	0.13225	1088.15	0.13468	1088.15	0.14155										92.7027	-11.05	20.7133	63.87		10.073	6.99889	15	0.00445
	1086.23	0.12874	1172.51	0.29291	1086.23	0.14842	1086.23	0.1314	1088.64	0.13457	1088.64	0.1414										93.357	-12.26	20.8447	5.52		10.1825	6.99889	15.1825	0.00445
	1086.71	0.12813	1173.47	0.2925	1086.71	0.14775	1086.71	0.13075	1089.12	0.13439	1089.12	0.14118										93.7945	-2.89	20.9586	57.67		10.292	6.99889	15.3285	0.00445
	1087.19	0.12773	1174.44	0.29141	1087.19	0.14726	1087.19	0.13027	1089.6	0.13414	1089.6	0.14091										94.3508	-10.99	21.072	17.7		10.438	6.99889	15.5109	0.00445
	1087.67	0.12747	1175.4	0.2897	1087.67	0.14692	1087.67	0.12992	1090.08	0.13385	1090.08	0.14063										94.7807	-10.67	21.1811	68.48		10.5474	6.99889	15.6569	0.00445
	1088.15	0.12727	1176.37	0.28735	1088.15	0.14669	1088.15	0.12965	1090.57	0.13359	1090.57	0.14041										95.3028	-10.25	21.2863	53.88		10.6569	6.99889	15.8394	0.00445
	1088.64	0.12707	1177.33	0.2843	1088.64	0.14652	1088.64	0.12939	1091.05	0.1334	1091.05	0.14033										95.7623	-6.67	21.419	-10		10.8029	6.99889	15.9854	0.00445
	1089.12	0.12683	1178.29	0.28049	1089.12	0.14637	1089.12	0.12911	1091.53	0.13331	1091.53	0.1404										96.2393	-6.2	21.5266	78.82		10.9489	6.99889	16.1679	0.00445
	1089.6	0.12656	1179.26	0.27584	1089.6	0.14621	1089.6	0.12879	1092.01	0.13334	1092.01	0.14063										96.7164	-9.19	21.6521	36.61		11.0584	6.99889	16.3504	0.00445
	1090.08	0.1263	1180.22	0.27035	1090.08	0.14605	1090.08	0.12847	1092.49	0.13345	1092.49	0.14097										97.511	-5.81	21.7856	54.44		11.2044	6.99889	16.4963	0.00445
	1090.57	0.12611	1181.19	0.26406	1090.57	0.14592	1090.57	0.12818	1092.98	0.13367	1092.98	0.1414										97.9682	-8.92	21.8918	40.77		11.3504	6.99889	16.6788	0.00445
	1091.05	0.12602	1182.15	0.25711	1091.05	0.14586	1091.05	0.12798	1093.46	0.13398	1093.46	0.14186										98.4156	-2.15	22.0029	54.69		11.4963	6.99889	16.8248	0.00445
	1091.53	0.12604	1183.11	0.2497	1091.53	0.14588	1091.53	0.12787	1093.94	0.1344	1093.94	0.14236										99.1266	-2.4	22.1194	62.8		11.6423	6.99889	17.0073	0.00445
	1092.01	0.12618	1184.08	0.24208	1092.01	0.14599	1092.01	0.12787	1094.42	0.13492	1094.42	0.14287										99.6533	3.06	22.2416	100.19		11.7883	6.99889	17.1533	0.00445
	1092.49	0.12639	1185.04	0.23449	1092.49	0.14619	1092.49	0.12796	1094.9	0.13553	1094.9	0.14339										100.129	-10.01	22.3426	-1.31		11.9343	6.99889	17.3358	0.00445
	1092.98	0.12668	1186.01	0.22717	1092.98	0.14647	1092.98	0.12813	1095.39	0.13616	1095.39	0.14388										100.584	-4.56	22.4567	27.82		12.0803	6.99889	17.5182	0.00445
	1093.46	0.12703	1186.97	0.2203	1093.46	0.14685	1093.46	0.12838	1095.87	0.13675	1095.87	0.14431										101.093	-3.22	22.5708	23.12		12.2263	6.99889	17.6642	0.00445
	1093.94	0.12744	1187.93	0.21399	1093.94	0.14734	1093.94	0.12872	1096.35	0.13722	1096.35	0.14468										101.644	-7.63	22.6765	36.04		12.4088	6.99889	17.8467	0.00445
	1094.42	0.12794	1188.9	0.20828	1094.42	0.14796	1094.42	0.12915	1096.83	0.13758	1096.83	0.14499										102.313	-10.4	22.8077	37.3		12.5547	6.99889	17.9927	0.00445
	1094.9	0.12851	1189.86	0.20317	1094.9	0.14869	1094.9	0.12966	1097.32	0.13784	1097.32	0.14529										102.771	-10.61	22.9143	42.33		12.7007	6.99889	18.1752	0.00445
	1095.39	0.12913	1190.83	0.19862	1095.39	0.1495	1095.39	0.13022	1097.8	0.13809	1097.8	0.14564										103.232	-8.06	23.0152	54.85		12.8832	6.99889	18.3212	0.00445
	1095.87	0.12976	1191.79	0.19459	1095.87	0.15034	1095.87	0.13079	1098.28	0.13841	1098.28	0.1461										103.728	-5.33	23.1393	17.88		13.0292	6.99889	18.5037	0.00445
	1096.35	0.13038	1192.76	0.19104	1096.35	0.15114	1096.35	0.13132	1098.76	0.13886	1098.76	0.14669										104.189	-10.18	23.2538	67.96		13.1752	6.99889	18.6496	0.00445
	1096.83	0.13098	1193.72	0.18795	1096.83	0.15186	1096.83	0.13181	1099.24	0.13947	1099.24	0.14737										104.648	-9.49	23.8252	47.45		13.3577	6.99889	18.8321	0.00445
	1097.32	0.13155	1194.68	0.18531	1097.32	0.15251	1097.32	0.13225	1099.73	0.14018	1099.73	0.1481										105.086	-11.51	23.9321	42.8		13.5037	6.99889	19.0146	0.00445
	1097.8	0.13214	1195.65	0.18308	1097.8	0.15311	1097.8	0.13266	1100.21	0.14093	1100.21	0.14878										105.707	-7.59	24.057	19.97		13.6861	6.99889	19.1606	0.00445
	1098.28	0.13276	1196.61	0.18125	1098.28	0.15372	1098.28	0.13307	1100.69	0.14164	1100.69	0.14939										106.22	-4.23	24.1658	84.79		13.8321	6.99889	19.3431	0.00445
	1098.76	0.13344	1197.58	0.17979	1098.76	0.15438	1098.76	0.1335	1101.17	0.14227	1101.17	0.1499										106.754	-13.84	24.2747	-4.04		14.0146	6.99889	19.489	0.00445
	1099.24	0.13416	1198.54	0.17865	1099.24	0.1551	1099.24	0.13395	1101.65	0.14279	1101.65	0.15035										107.491	-7.97	24.3847	64.62		14.1606	6.99889	19.6715	0.00445
	1099.73	0.13488	1199.51	0.17783	1099.73	0.15585	1099.73	0.1344	1102.14	0.14323	1102.14	0.1508										108.073	-7.22	24.4951	27.8		14.3431	6.99889	19.8175	0.00445
	1100.21	0.13555	1200.47	0.17729	1100.21	0.1566	1100.21	0.13483	1102.62	0.14361	1102.62	0.15131										108.573	-11.05	24.6057	53.22		14.4891	6.99889	20	0.00445
	1100.69	0.13613	1201.43	0.17702	1100.69	0.15728	1100.69	0.13522	1103.1	0.14397	1103.1	0.15191										109.07	-6.06	24.743	17.99		14.6715	6.99889	20.1825	0.00445
	1101.17	0.13664	1202.4	0.17702	1101.17	0.15787	1101.17	0.1356	1103.58	0.14435	1103.58	0.15262										109.684	-9.11	24.85	60.24		14.8175	6.99889	20.3285	0.00445
	1101.65	0.13709	1203.36	0.17729	1101.65	0.15838	1101.65	0.13598	1104.07	0.14476	1104.07	0.15341										110.289	-6.69	24.9667	61.64		15	6.99889	20.511	0.00445
	1102.14	0.13755	1204.33	0.17781	1102.14	0.15884	1102.14	0.13641	1104.55	0.14525	1104.55	0.15428										110.747	-6.13	25.0769	14.6		15.1825	6.99889	20.6569	0.00445
	1102.62	0.13806	1205.29	0.17855	1102.62	0.15932	1102.62	0.1369	1105.03	0.14585	1105.03	0.15521										111.195	-10.54	25.1842	84.76		15.3285	6.99889	20.8394	0.00445
	1103.1	0.13866	1206.26	0.17949	1103.1	0.15986	1103.1	0.13746	1105.51	0.1466	1105.51	0.15621										111.676	-9.33	25.3083	88.69		15.5109	6.99889	20.9854	0.00445
	1103.58	0.13935	1207.22	0.18056	1103.58	0.1605	1103.58	0.1381	1105.99	0.1475	1105.99	0.15727										112.104	-9.99	25.4219	52.23		15.6569	6.99889	21.1679	0.00445
	1104.07	0.14014	1208.18	0.18171	1104.07	0.16127	1104.07	0.13879	1106.48	0.14853	1106.48	0.15837										112.728	-1.24	25.5319	105.88		15.8394	6.99889	21.3504	0.00445
	1104.55	0.141	1209.15	0.18284	1104.55	0.16215	1104.55	0.13953	1106.96	0.14964	1106.96	0.15946										113.211	-6.84	25.6495	73.05		15.9854	6.99889	21.4963	0.00445
	1105.03	0.14193	1210.11	0.18383	1105.03	0.16314	1105.03	0.14033	1107.44	0.15076	1107.44	0.16051										113.765	-9.96	25.7823	51.36		16.1679	6.99889	21.6788	0.00445
	1105.51	0.14291	1211.08	0.18455	1105.51	0.16422	1105.51	0.14118	1107.92	0.15184	1107.92	0.16149										114.542	-11.02	25.9028	74.03		16.3504	6.99889	21.8248	0.00445
	1105.99	0.14394	1212.04	0.18486	1105.99	0.16536	1105.99	0.14208	1108.4	0.15284	1108.4	0.16239										115.013	-11.88	26.013	95.2		16.4963	6.99889	22.0073	0.00445
	1106.48	0.14499	1213.01	0.18462	1106.48	0.1665	1106.48	0.14303	1108.89	0.15379	1108.89	0.16326										115.593	-8.41	26.1413	56.3		16.6788	6.99889	22.1533	0.00445
	1106.96	0.14606	1213.97	0.18375	1106.96	0.16762	1106.96	0.14399	1109.37	0.15473	1109.37	0.16416										116.094	-13.95	26.2486	67.75		16.8248	6.99889	22.3358	0.00445
	1107.44	0.14709	1214.93	0.18223	1107.44	0.16865	1107.44	0.14493	1109.85	0.15571	1109.85	0.16516										116.569	-5.24	26.3557	67.31		17.0073	6.99889	22.5182	0.00445
	1107.92	0.14808	1215.9	0.18013	1107.92	0.16959	1107.92	0.14584	1110.33	0.15678	1110.33	0.16628										117.186	-12.17	26.455	55.92		17.1533	6.99889	22.6642	0.00445
	1108.4	0.14901	1216.86	0.17755	1108.4	0.17044	1108.4	0.14672	1110.82	0.15791	1110.82	0.16752										117.88	-9.96	26.6319	63.63		17.3358	6.99889	22.8467	0.00445
	1108.89	0.14991	1217.83	0.1747	1108.89	0.17124	1108.89	0.14763	1111.3	0.15909	1111.3	0.16883										118.348	-11.05	26.7481	75.28		17.5182	6.99889	22.9927	0.00445
	1109.37	0.15081	1218.79	0.17177	1109.37	0.17203	1109.37	0.14861	1111.78	0.16026	1111.78	0.17013										118.775	-10.15	26.866	77.86		17.6642	6.99889	23.1752	0.00445
	1109.85	0.15174	1219.76	0.16897	1109.85	0.17288	1109.85	0.1497	1112.26	0.16139	1112.26	0.17139										119.237	-12.77	26.972	95.87		17.8467	6.99889	23.3212	0.00445
	1110.33	0.15272	1220.72	0.1665	1110.33	0.17382	1110.33	0.1509	1112.74	0.16249	1112.74	0.17257										120.012	-17.86	27.0752	85.3		17.9927	6.99889	23.5037	0.00445
	1110.82	0.15373	1221.68	0.16451	1110.82	0.17485	1110.82	0.15219	1113.23	0.16355	1113.23	0.17368										120.712	-8.34	27.692	62.01		18.1752	6.99889	23.6496	0.00445
	1111.3	0.15475	1222.65	0.16312	1111.3	0.17594	1111.3	0.15348	1113.71	0.16461	1113.71	0.17474										121.173	-14.48	27.8552	2.93		18.3212	6.99889	23.8321	0.00445
	1111.78	0.15574	1223.61	0.1624	1111.78	0.17705	1111.78	0.15472	1114.19	0.16565	1114.19	0.17576										121.619	-6.74	28.032	48.11		18.5037	6.99889	24.0146	0.00445
	1112.26	0.15671	1224.58	0.16237	1112.26	0.17816	1112.26	0.15585	1114.67	0.16664	1114.67	0.17673										122.1	-12.44	28.1788	39.27		18.6496	6.99889	24.1606	0.00445
	1112.74	0.15764	1225.54	0.16295	1112.74	0.17926	1112.74	0.15686	1115.15	0.16751	1115.15	0.17761										122.544	-11.02	28.3312	111.82		18.8321	6.99889	24.3431	0.00445
	1113.23	0.15858	1226.51	0.16403	1113.23	0.18036	1113.23	0.15778	1115.64	0.1682	1115.64	0.17836										122.998	-8.98	28.6017	60.65		19.0146	6.99889	24.489	0.00445
	1113.71	0.15954	1227.47	0.16539	1113.71	0.18145	1113.71	0.15862	1116.12	0.16869	1116.12	0.17896										123.512	0.41	28.7742	38.34		19.1606	6.99889	24.6715	0.00445
	1114.19	0.16053	1228.43	0.16679	1114.19	0.18251	1114.19	0.15942	1116.6	0.16899	1116.6	0.17943										124.218	-15.48	28.9368	92.51		19.3431	6.99889	24.8175	0.00445
	1114.67	0.16149	1229.4	0.16794	1114.67	0.18349	1114.67	0.16017	1117.08	0.16915	1117.08	0.17978										124.828	-9.06	29.0993	19.61		19.489	6.99889	25	0.00445
	1115.15	0.16238	1230.36	0.16862	1115.15	0.18433	1115.15	0.16085	1117.57	0.16925	1117.57	0.18007										125.357	-5.71	29.2518	72.99		19.6715	6.99889	25.1825	0.00445
	1115.64	0.16311	1231.33	0.16863	1115.64	0.18499	1115.64	0.16143	1118.05	0.16933	1118.05	0.1803										125.808	-9.77	29.4092	23.04		19.8175	6.99889	25.3285	0.00445
	1116.12	0.16363	1232.29	0.16785	1116.12	0.18545	1116.12	0.1619	1118.53	0.16942	1118.53	0.18048										126.303	-13.51	29.5633	74.23		20	6.99889	25.511	0.00445
	1116.6	0.16395	1233.25	0.16627	1116.6	0.18574	1116.6	0.16227	1119.01	0.16952	1119.01	0.18059										126.776	-16.35	29.7254	120.87		20.1825	6.99889	25.6569	0.00445
	1117.08	0.16408	1234.22	0.16396	1117.08	0.18593	1117.08	0.16256	1119.49	0.16961	1119.49	0.1806										127.267	-3.64	29.8901	64.87		20.3285	6.99889	25.8394	0.00445
	1117.57	0.16408	1235.18	0.16104	1117.57	0.18609	1117.57	0.16282	1119.97	0.16971	1119.97	0.18055										127.7	-14.11	30.1917	77.56		20.511	6.99889	25.9854	0.00445
	1118.05	0.16401	1236.15	0.15766	1118.05	0.18626	1118.05	0.16306	1120.46	0.16985	1120.46	0.18048										128.17	-17.77	30.3513	43.21		20.6569	6.99889	26.1679	0.00445
	1118.53	0.16391	1237.11	0.15399	1118.53	0.18644	1118.53	0.16327	1120.94	0.17007	1120.94	0.18048										128.607	-16.12	30.5	107.64		20.8394	6.99889	26.3504	0.00445
	1119.01	0.1638	1238.08	0.15019	1119.01	0.1866	1119.01	0.16345	1121.42	0.17041	1121.42	0.18061										129.042	-17.64	30.6467	68.64		20.9854	6.99889	26.4963	0.00445
	1119.49	0.16369	1239.04	0.14639	1119.49	0.18671	1119.49	0.16358	1121.9	0.17089	1121.9	0.18093										129.546	0.52	30.818	8.83		21.1679	6.99889	26.6788	0.00445
	1119.97	0.1636	1240	0.14269	1119.97	0.18674	1119.97	0.16368	1122.39	0.17147	1122.39	0.18143										130.196	-5.32	30.9961	93.32		21.3504	6.99889	26.8248	0.0167
	1120.46	0.16357	1240.97	0.13917	1120.46	0.18673	1120.46	0.1638	1122.87	0.17213	1122.87	0.18207										130.63	-8.46	31.1607	52.87		21.4963	6.99889	27.0073	0.0167
	1120.94	0.16361	1241.93	0.13584	1120.94	0.18673	1120.94	0.16398	1123.35	0.1728	1123.35	0.1828										131.087	-6.46	31.3307	71.36		21.6788	6.99889	27.1533	0.0167
	1121.42	0.16375	1242.9	0.1327	1121.42	0.18683	1121.42	0.16427	1123.83	0.17349	1123.83	0.1836										131.663	-7.78	31.5478	78.2		21.8248	6.99889	27.3358	0.0167
	1121.9	0.16399	1243.86	0.12971	1121.9	0.18709	1121.9	0.1647	1124.32	0.17421	1124.32	0.18447										132.133	-20.26	31.7139	38.86		22.0073	6.99889	27.5182	0.02895
	1122.39	0.16431	1244.83	0.12683	1122.39	0.18753	1122.39	0.16524	1124.8	0.17503	1124.8	0.18545										132.622	-4.37	31.9871	107.74		22.1533	6.99889	27.6642	0.02895
	1122.87	0.1647	1245.79	0.12403	1122.87	0.18815	1122.87	0.16585	1125.28	0.176	1125.28	0.18659										133.064	-5.27	32.1362	82.14		22.3358	6.99889	27.8467	0.02895
	1123.35	0.16514	1246.75	0.12126	1123.35	0.1889	1123.35	0.16649	1125.76	0.17714	1125.76	0.18791										133.666	-15.56	32.2964	22.49		22.5182	6.99889	27.9927	0.0412
	1123.83	0.16564	1247.72	0.1185	1123.83	0.18976	1123.83	0.16715	1126.24	0.17844	1126.24	0.18941										134.08	-10.07	32.4461	51.95		22.6642	6.99889	28.1752	0.0412
	1124.32	0.16627	1248.68	0.11573	1124.32	0.1907	1124.32	0.16784	1126.72	0.17987	1126.72	0.19105										134.54	-14.88	32.5924	95.06		22.8467	6.99889	28.3212	0.05345
	1124.8	0.16708	1249.65	0.11294	1124.8	0.19175	1124.8	0.16861	1127.21	0.18136	1127.21	0.19278										135.044	-12.19	32.7491	97.43		22.9927	6.99889	28.5037	0.0657
	1125.28	0.16812	1250.61	0.11011	1125.28	0.19291	1125.28	0.16951	1127.69	0.18292	1127.69	0.19457										135.506	-10.4	32.9223	89.89		23.1752	6.99889	28.6496	0.0657
	1125.76	0.1694	1251.58	0.10724	1125.76	0.19422	1125.76	0.17058	1128.17	0.18455	1128.17	0.19643										135.946	-21.27	33.0999	36.85		23.3212	6.99889	28.8321	0.07795
	1126.24	0.17089	1252.54	0.10431	1126.24	0.19567	1126.24	0.17182	1128.65	0.18632	1128.65	0.19839										136.418	-18.07	33.2545	58.4		23.5037	6.99889	29.0146	0.0902
	1126.72	0.17252	1253.5	0.10135	1126.72	0.19725	1126.72	0.17319	1129.14	0.18827	1129.14	0.2005										136.922	-9.73	33.431	49.92		23.6496	6.99889	29.1606	0.10245
	1127.21	0.17422	1254.47	0.09837	1127.21	0.19893	1127.21	0.17466	1129.62	0.19041	1129.62	0.20278										137.353	-11.89	33.5857	67.11		23.8321	6.99889	29.3431	0.1147
	1127.69	0.17595	1255.43	0.09541	1127.69	0.2007	1127.69	0.17623	1130.1	0.1927	1130.1	0.20521										137.878	-8.44	33.7652	80.5		24.0146	6.99889	29.489	0.12695
	1128.17	0.17771	1256.4	0.09251	1128.17	0.20259	1128.17	0.1779	1130.58	0.19504	1130.58	0.20771										138.35	-11.78	33.9446	25.04		24.1606	6.99889	29.6715	0.1392
	1128.65	0.17954	1257.36	0.08969	1128.65	0.20463	1128.65	0.17969	1131.06	0.19732	1131.06	0.21021										138.858	-7.71	34.0949	77.19		24.3431	6.99889	29.8175	0.15145
	1129.14	0.18149	1258.32	0.087	1129.14	0.20687	1129.14	0.18164	1131.55	0.19944	1131.55	0.21263										139.339	1.8	34.2737	55.79		24.489	6.99889	30	0.1637
	1129.62	0.18361	1259.29	0.08445	1129.62	0.20931	1129.62	0.18373	1132.03	0.20138	1132.03	0.21492										139.927	-8.44	34.4207	105.87		24.6715	6.99889	30.1825	0.1882
	1130.1	0.18587	1260.25	0.08209	1130.1	0.21192	1130.1	0.18593	1132.51	0.20316	1132.51	0.21707										140.479	-6.51	34.5738	44.13		24.8175	6.99889	30.3285	0.20045
	1130.58	0.18819	1261.22	0.07992	1130.58	0.21465	1130.58	0.18816	1132.99	0.20486	1132.99	0.21913										140.947	-6.79	34.7497	56.05		25	6.99889	30.511	0.22494
	1131.06	0.19049	1262.18	0.07799	1131.06	0.21741	1131.06	0.19033	1133.47	0.20654	1133.47	0.22111										141.369	-10.12	34.9262	124.64		25.1825	6.99889	30.6569	0.24944
	1131.55	0.19267	1263.15	0.07631	1131.55	0.22012	1131.55	0.19237	1133.96	0.20823	1133.96	0.22305										141.87	-9.39	35.0837	106.93		25.3285	6.99889	30.8394	0.26169
	1132.03	0.1947	1264.11	0.0749	1132.03	0.22276	1132.03	0.19428	1134.44	0.20994	1134.44	0.22495										142.444	-5.01	35.2296	100.34		25.511	6.99889	30.9854	0.28619
	1132.51	0.19659	1265.07	0.07376	1132.51	0.22533	1132.51	0.19608	1134.92	0.21163	1134.92	0.22685										142.897	-4.33	35.3909	62.07		25.6569	6.99889	31.1679	0.31069
	1132.99	0.1984	1266.04	0.07286	1132.99	0.22789	1132.99	0.19782	1135.4	0.21331	1135.4	0.22876										143.341	-4.91	35.5376	41.53		25.8394	6.99889	31.3504	0.32294
	1133.47	0.20018	1267	0.0722	1133.47	0.23048	1133.47	0.19954	1135.88	0.215	1135.88	0.23074										143.773	-6.13	35.6988	58.22		25.9854	6.99889	31.4963	0.34744
	1133.96	0.20198	1267.97	0.07172	1133.96	0.2331	1133.96	0.20126	1136.37	0.21677	1136.37	0.23286										144.263	-8.64	35.8572	57.53		26.1679	6.99889	31.6788	0.37194
	1134.44	0.20382	1268.93	0.07141	1134.44	0.23578	1134.44	0.20296	1136.85	0.21869	1136.85	0.23516										144.88	-8.9	36.0065	66.34		26.3504	6.99889	31.8248	0.39644
	1134.92	0.20567	1269.89	0.07121	1134.92	0.23848	1134.92	0.20463	1137.33	0.22081	1137.33	0.23764										145.32	-8.06	36.1661	70.23		26.4963	6.99889	32.0073	0.42094
	1135.4	0.20755	1270.86	0.07108	1135.4	0.24122	1135.4	0.20626	1137.81	0.22311	1137.81	0.24027										145.967	-3.62	36.3397	110.24		26.6788	6.99889	32.1533	0.43318
	1135.88	0.20946	1271.82	0.07099	1135.88	0.24401	1135.88	0.2079	1138.3	0.22556	1138.3	0.24299										146.448	-1.94	36.4879	94.19		26.8248	6.99889	32.3358	0.45768
	1136.37	0.21145	1272.79	0.07089	1136.37	0.24692	1136.37	0.20959	1138.78	0.22809	1138.78	0.24573										147.13	1.56	36.6356	65.51		27.0073	6.99889	32.5183	0.48218
	1136.85	0.21355	1273.75	0.07073	1136.85	0.24999	1136.85	0.21141	1139.26	0.23067	1139.26	0.24848										147.556	1	36.7993	106.73		27.1533	6.99889	32.6642	0.49443
	1137.33	0.2158	1274.72	0.07047	1137.33	0.25325	1137.33	0.21338	1139.74	0.23328	1139.74	0.25128										148.004	-5.57	36.9775	53.71		27.3358	6.99889	32.8467	0.51893
	1137.81	0.2182	1275.68	0.07008	1137.81	0.25668	1137.81	0.21552	1140.22	0.23597	1140.22	0.2542										148.509	-7.44	37.1467	22.28		27.5182	6.99889	32.9927	0.54343
	1138.3	0.22072	1276.64	0.06953	1138.3	0.26023	1138.3	0.2178	1140.71	0.2388	1140.71	0.25732										149.215	5.28	37.3104	24.66		27.6642	6.99889	33.1752	0.55568
	1138.78	0.22332	1277.61	0.06883	1138.78	0.26382	1138.78	0.22017	1141.19	0.24182	1141.19	0.26067										149.699	-1.04	37.5278	88.35		27.8467	6.99889	33.3212	0.56793
	1139.26	0.22596	1278.57	0.06797	1139.26	0.2674	1139.26	0.22262	1141.67	0.24503	1141.67	0.26422										150.191	-1.37	37.8038	50.29		27.9927	6.99889	33.5037	0.59243
	1139.74	0.22865	1279.54	0.06699	1139.74	0.27098	1139.74	0.22515	1142.15	0.24837	1142.15	0.26789										150.707	1.45	37.9932	56.19		28.1752	6.99889	33.6496	0.60468
	1140.22	0.23141	1280.5	0.0659	1140.22	0.2746	1140.22	0.22779	1142.63	0.25176	1142.63	0.27158										151.145	2.75	38.1642	42.13		28.3212	6.99889	33.8321	0.61693
	1140.71	0.2343	1281.47	0.06473	1140.71	0.27832	1140.71	0.23057	1143.12	0.25516	1143.12	0.27522										151.576	-9.17	38.4333	123.4		28.5037	6.99889	34.0146	0.62918
	1141.19	0.23736	1282.43	0.06351	1141.19	0.2822	1141.19	0.23351	1143.6	0.25854	1143.6	0.27879										152.056	-5.65	38.6376	104.44		28.6496	6.99889	34.1606	0.64143
	1141.67	0.24058	1283.39	0.06225	1141.67	0.28623	1141.67	0.23658	1144.08	0.26194	1144.08	0.28235										152.474	0.85	38.739	62.46		28.8321	6.99889	34.3431	0.65367
	1142.15	0.24392	1284.36	0.06099	1142.15	0.29037	1142.15	0.23973	1144.56	0.26541	1144.56	0.28593										153.095	-0.16	38.8548	54.68		29.0146	6.99889	34.489	0.65367
	1142.63	0.24734	1285.32	0.05972	1142.63	0.29453	1142.63	0.24292	1145.05	0.26896	1145.05	0.28957										153.65	1.67	38.9729	67.23		29.1606	6.99889	34.6715	0.66592
	1143.12	0.25078	1286.29	0.05846	1143.12	0.29867	1143.12	0.24611	1145.53	0.27259	1145.53	0.29323										154.107	-7.73	39.101	77.69		29.3431	6.99889	34.8175	0.66592
	1143.6	0.25422	1287.25	0.05722	1143.6	0.30275	1143.6	0.24933	1146.01	0.27621	1146.01	0.29682										154.685	-1.15	39.2115	131.8		29.489	6.99889	35	0.66592
	1144.08	0.25768	1288.22	0.05598	1144.08	0.30679	1144.08	0.25261	1146.49	0.27971	1146.49	0.30026										155.23	-4.14	39.3165	78.76		29.6715	6.99889	35.1825	0.66592
	1144.56	0.26118	1289.18	0.05475	1144.56	0.31083	1144.56	0.25599	1146.97	0.28304	1146.97	0.30351										155.841	-10.7	39.5738	104.5		29.8175	6.99889	35.3285	0.66592
	1145.05	0.26474	1290.14	0.05349	1145.05	0.31487	1145.05	0.25947	1147.46	0.28616	1147.46	0.30657										156.416	-0.68	39.6829	102.31		30	6.99889	35.511	0.65367
	1145.53	0.26832	1291.11	0.05219	1145.53	0.31887	1145.53	0.26299	1147.94	0.28912	1147.94	0.30952										156.846	-3.37	39.7846	37.08		30.1825	6.99889	35.6569	0.65367
	1146.01	0.27185	1292.07	0.05085	1146.01	0.32272	1146.01	0.26646	1148.42	0.29199	1148.42	0.31248										157.312	-7.7	39.9044	25.19		30.3285	6.99889	35.8394	0.64143
	1146.49	0.27525	1293.04	0.04943	1146.49	0.32631	1146.49	0.2698	1148.9	0.29483	1148.9	0.31548										157.867	-3.55	40.0227	92.27		30.511	6.99889	35.9854	0.62918
	1146.97	0.27846	1294	0.04796	1146.97	0.32955	1146.97	0.27294	1149.38	0.29766	1149.38	0.31854										158.326	-6.22	40.1319	118.94		30.6569	6.99889	36.1679	0.61693
	1147.46	0.28148	1294.96	0.04644	1147.46	0.33244	1147.46	0.27592	1149.87	0.30042	1149.87	0.32158										158.929	-7.37	40.2459	84.36		30.8394	6.99889	36.3139	0.60468
	1147.94	0.28436	1295.93	0.04488	1147.94	0.33502	1147.94	0.2788	1150.35	0.30306	1150.35	0.32452										159.441	-7.52	40.4371	48.84		30.9854	6.99889	36.4963	0.59243
	1148.42	0.28715	1296.89	0.04331	1148.42	0.33738	1148.42	0.28165	1150.83	0.30554	1150.83	0.32729										160.032	-1.46	40.5466	92.15		31.1679	6.99889	36.6423	0.58018
	1148.9	0.28991	1297.86	0.04176	1148.9	0.3396	1148.9	0.28454	1151.31	0.30785	1151.31	0.32991										160.513	-15.29	40.7917	75.1		31.3504	6.99889	36.7883	0.56793
	1149.38	0.29263	1298.82	0.04025	1149.38	0.34167	1149.38	0.28744	1151.8	0.31006	1151.8	0.33243										161.07	-0.54	40.9086	119.34		31.4963	6.99889	36.9708	0.54343
	1149.87	0.29524	1299.79	0.03882	1149.87	0.34356	1149.87	0.29028	1152.28	0.31226	1152.28	0.33495										161.7	-10.18	41.0294	101.36		31.6788	6.99889	37.1168	0.53118
	1150.35	0.29769	1300.75	0.03749	1150.35	0.34518	1150.35	0.29298	1152.76	0.31453	1152.76	0.33753										162.192	-12.83	41.1563	117.32		31.8248	6.99889	37.2628	0.51893
	1150.83	0.29993	1301.71	0.03629	1150.83	0.34651	1150.83	0.29549	1153.24	0.31688	1153.24	0.34019										162.811	-6.88	41.3446	72.17		32.0073	6.99889	37.4088	0.49443
	1151.31	0.30195	1302.68	0.03522	1151.31	0.34756	1151.31	0.29784	1153.72	0.31929	1153.72	0.3429										163.441	-3.49	41.456	68.45		32.1533	6.99889	37.5547	0.48218
	1151.8	0.30384	1303.64	0.03427	1151.8	0.34844	1151.8	0.30011	1154.21	0.32171	1154.21	0.34562										163.919	-2.26	41.5714	58.76		32.3358	6.99889	37.7007	0.46993
	1152.28	0.30566	1304.61	0.03343	1152.28	0.34927	1152.28	0.3024	1154.69	0.32414	1154.69	0.34835										164.398	-8.12	41.6886	74.18		32.5183	6.99889	37.8467	0.45768
	1152.76	0.30752	1305.57	0.0327	1152.76	0.35016	1152.76	0.30479	1155.17	0.32661	1155.17	0.35117										164.899	-10.84	41.8012	95.39		32.6642	6.99889	37.9927	0.43318
	1153.24	0.30945	1306.54	0.03206	1153.24	0.35118	1153.24	0.30728	1155.65	0.32924	1155.65	0.35418										165.384	-9.15	41.9311	30.77		32.8467	6.99889	38.1387	0.42094
	1153.72	0.31146	1307.5	0.03149	1153.72	0.35231	1153.72	0.30985	1156.13	0.33213	1156.13	0.35748										165.854	-18.78	42.04	12.9		32.9927	6.99889	38.2847	0.40869
	1154.21	0.31355	1308.46	0.03101	1154.21	0.35355	1154.21	0.31242	1156.62	0.33535	1156.62	0.36111										166.306	-12.51	42.1623	3.76		33.1752	6.99889	38.3942	0.39644
	1154.69	0.31574	1309.43	0.0306	1154.69	0.35488	1154.69	0.31498	1157.1	0.3389	1157.1	0.36502										166.797	-10.64	42.2756	145.03		33.3212	6.99889	38.5401	0.38419
	1155.17	0.3181	1310.39	0.03026	1155.17	0.35638	1155.17	0.31757	1157.58	0.3427	1157.58	0.3691										167.447	-16.56	42.4017	70.4		33.5037	6.99889	38.6496	0.37194
	1155.65	0.32072	1311.36	0.02999	1155.65	0.35814	1155.65	0.32028	1158.06	0.34666	1158.06	0.3732										167.902	-9.88	42.5277	48.92		33.6496	6.99889	38.7956	0.35969
	1156.13	0.3237	1312.32	0.02978	1156.13	0.36027	1156.13	0.32322	1158.55	0.35068	1158.55	0.37727										168.553	-21.93	42.6293	130.75		33.8321	6.99889	38.9051	0.34744
	1156.62	0.32706	1313.29	0.0296	1156.62	0.36285	1156.62	0.32645	1159.03	0.35475	1159.03	0.38135										169.005	-13.03	42.7392	89.11		34.0146	6.99889	39.0146	0.34744
	1157.1	0.33077	1314.25	0.02945	1157.1	0.36587	1157.1	0.32996	1159.51	0.35891	1159.51	0.38556										169.418	-12.87	42.8592	75.99		34.1606	6.99889	39.1241	0.33519
	1157.58	0.33471	1315.21	0.02932	1157.58	0.36927	1157.58	0.33368	1159.99	0.36325	1159.99	0.39004										169.905	-8.81	42.9768	113.38		34.3431	6.99889	39.2336	0.33519
	1158.06	0.33874	1316.18	0.02919	1158.06	0.37295	1158.06	0.3375	1160.47	0.3678	1160.47	0.39486										170.323	-8.92	43.0955	128.8		34.489	6.99889	39.3431	0.33519
	1158.55	0.34277	1317.14	0.02905	1158.55	0.37684	1158.55	0.34137	1160.96	0.37254	1160.96	0.4										170.825	-23.53	43.2152	78.88		34.6715	6.99889	39.4161	0.33519
	1159.03	0.34676	1318.11	0.02891	1159.03	0.38093	1159.03	0.34527	1161.44	0.37736	1161.44	0.40532										171.263	-15.19	43.4657	106		34.8175	6.99889	39.5256	0.33519
	1159.51	0.35076	1319.07	0.02876	1159.51	0.38527	1159.51	0.34928	1161.92	0.38215	1161.92	0.41062										171.738	-16.26	43.5861	111.72		35	6.99889	39.5985	0.34744
	1159.99	0.35487	1320.04	0.02858	1159.99	0.38995	1159.99	0.35348	1162.4	0.38678	1162.4	0.41576										172.235	-20.59	43.7002	17.23		35.1825	6.99889	39.708	0.34744
	1160.47	0.35917	1321	0.02839	1160.47	0.395	1160.47	0.35793	1162.88	0.39125	1162.88	0.42068										172.853	-16.6	43.8134	142.08		35.3285	6.99889	39.781	0.35969
	1160.96	0.36369	1321.96	0.02819	1160.96	0.40041	1160.96	0.36261	1163.37	0.3956	1163.37	0.42543										173.364	-13.7	44.0329	114.9		35.511	6.99889	39.854	0.37194
	1161.44	0.36837	1322.93	0.028	1161.44	0.40607	1161.44	0.36742	1163.85	0.39992	1163.85	0.43011										173.817	-5.2	44.1495	79.85		35.6569	6.99889	39.927	0.38419
	1161.92	0.37315	1323.89	0.02783	1161.92	0.41184	1161.92	0.37223	1164.33	0.40428	1164.33	0.43478										174.298	-14.92	44.2568	68.97		35.8394	6.99889	40	0.39644
	1162.4	0.37795	1324.86	0.02769	1162.4	0.41759	1162.4	0.37693	1164.81	0.40865	1164.81	0.43943										174.743	-5.56	44.379	122.75		35.9854	6.99889	40.1095	0.40869
	1162.88	0.38275	1325.82	0.02758	1162.88	0.42329	1162.88	0.38149	1165.3	0.41297	1165.3	0.44394										175.242	-21.32	44.4887	58.2		36.1679	6.99889	40.1825	0.42094
	1163.37	0.38759	1326.79	0.02749	1163.37	0.42896	1163.37	0.38596	1165.78	0.41709	1165.78	0.44819										175.733	-14.43	44.6018	74.12		36.3139	6.99889	40.2555	0.43318
	1163.85	0.39252	1327.75	0.02742	1163.85	0.43466	1163.85	0.39042	1166.26	0.42094	1166.26	0.45207										176.22	-13.08	44.7201	105.64		36.4963	6.99889	40.3285	0.45768
	1164.33	0.39755	1328.71	0.02735	1164.33	0.44042	1164.33	0.3949	1166.74	0.42451	1166.74	0.45558										176.685	-25.22	44.8306	126.3		36.6423	6.99889	40.4015	0.46993
	1164.81	0.40262	1329.68	0.02728	1164.81	0.44621	1164.81	0.3994	1167.22	0.42785	1167.22	0.45882										177.131	-24.04	45.0755	116.73		36.7883	6.99889	40.4744	0.48218
	1165.3	0.40761	1330.64	0.02722	1165.3	0.45191	1165.3	0.40382	1167.71	0.43106	1167.71	0.46189										177.965	-24.6	45.1921	94.91		36.9708	6.99889	40.5474	0.49443
	1165.78	0.41236	1331.61	0.02718	1165.78	0.45737	1165.78	0.40805	1168.19	0.43418	1168.19	0.46485										178.435	-18.01	45.3109	60.06		37.1168	6.99889	40.6204	0.51893
	1166.26	0.41678	1332.57	0.02717	1166.26	0.46248	1166.26	0.41201	1168.67	0.43718	1168.67	0.46765										179.002	-18.75	45.4385	52.14		37.2628	6.99889	40.6934	0.53118
	1166.74	0.42085	1333.54	0.02719	1166.74	0.46724	1166.74	0.4157	1169.15	0.43993	1169.15	0.4701										179.579	-17.18	45.5504	118.08		37.4088	6.99889	40.7664	0.54343
	1167.22	0.42464	1334.5	0.02722	1167.22	0.47172	1167.22	0.41918	1169.63	0.44228	1169.63	0.47203										180.057	-19.6	45.7242	117.14		37.5547	6.99889	40.8394	0.56793
	1167.71	0.42826	1335.46	0.02722	1167.71	0.47607	1167.71	0.42251	1170.12	0.44415	1170.12	0.47332										180.607	-14.06	45.8382	70.4		37.7007	6.99889	40.9124	0.58018
	1168.19	0.43175	1336.43	0.02715	1168.19	0.48035	1168.19	0.42573	1170.6	0.44554	1170.6	0.474										181.025	-27.29	45.9507	106.98		37.8467	6.99889	41.0219	0.59243
	1168.67	0.43509	1337.39	0.02695	1168.67	0.48457	1168.67	0.42878	1171.08	0.44655	1171.08	0.47422										181.534	-18.42	46.0683	88.07		37.9927	6.99889	41.0949	0.60468
	1169.15	0.43814	1338.36	0.02661	1169.15	0.48862	1169.15	0.43154	1171.56	0.4473	1171.56	0.47416										182.154	-17.13	46.1786	99.32		38.1387	6.99889	41.2044	0.61693
	1169.63	0.44075	1339.32	0.02613	1169.63	0.49236	1169.63	0.43386	1172.05	0.44788	1172.05	0.47397										182.93	-23.6	46.2889	85.04		38.2847	6.99889	41.3139	0.62918
	1170.12	0.44284	1340.28	0.02555	1170.12	0.49569	1170.12	0.43568	1172.53	0.44827	1172.53	0.47368										183.341	-12.65	46.4055	104.15		38.3942	6.99889	41.3869	0.64143
	1170.6	0.44439	1341.25	0.02491	1170.6	0.49863	1170.6	0.43705	1173.01	0.4484	1173.01	0.47319										183.786	-25.47	46.5217	115.34		38.5401	6.99889	41.4963	0.65367
	1171.08	0.44553	1342.21	0.02428	1171.08	0.50128	1171.08	0.4381	1173.49	0.44821	1173.49	0.47241										184.225	-16.31	46.6368	60.34		38.6496	6.99889	41.6058	0.65367
	1171.56	0.44639	1343.18	0.0237	1171.56	0.50379	1171.56	0.43897	1173.97	0.44771	1173.97	0.47127										184.721	-20.1	46.7391	116.61		38.7956	6.99889	41.7518	0.66592
	1172.05	0.44709	1344.14	0.02319	1172.05	0.50628	1172.05	0.43975	1174.46	0.44699	1174.46	0.46984										185.178	-38.04	46.8507	110.33		38.9051	6.99889	41.8613	0.66592
	1172.53	0.44763	1345.11	0.02276	1172.53	0.50874	1172.53	0.44044	1174.94	0.44628	1174.94	0.46829										185.62	-24.53	46.9554	75.71		39.0146	6.99889	42.0073	0.66592
	1173.01	0.44796	1346.07	0.02241	1173.01	0.51111	1173.01	0.44093	1175.42	0.44575	1175.42	0.46681										186.121	-21.7	47.064	91.03		39.1241	6.99889	42.1168	0.66592
	1173.49	0.44799	1347.03	0.02213	1173.49	0.51325	1173.49	0.44111	1175.9	0.44552	1175.9	0.46554										186.597	-24.29	47.1724	112.77		39.2336	6.99889	42.2628	0.66592
	1173.97	0.4477	1348	0.0219	1173.97	0.5151	1173.97	0.44096	1176.38	0.44553	1176.38	0.46449										187.206	-25.28	47.2826	158.67		39.3431	6.99889	42.4088	0.65367
	1174.46	0.44716	1348.96	0.02172	1174.46	0.5167	1174.46	0.44056	1176.87	0.44561	1176.87	0.46356										187.712	-23.69	47.3861	133.19		39.4526	6.99889	42.5547	0.65367
	1174.94	0.44652	1349.93	0.02157	1174.94	0.5182	1174.94	0.44008	1177.35	0.44553	1177.35	0.46258										188.114	-10.51	47.5006	97.63		39.5256	6.99889	42.7372	0.64143
	1175.42	0.44599	1350.89	0.02144	1175.42	0.51974	1175.42	0.4397	1177.83	0.44506	1177.83	0.46141										188.566	-10.3	47.6106	89.62		39.635	6.99889	42.8832	0.62918
	1175.9	0.44567	1351.86	0.02136	1175.9	0.52144	1175.9	0.43953	1178.31	0.44411	1178.31	0.45996										189.004	-23.85	47.7286	54.8		39.7445	6.99889	43.0657	0.61693
	1176.38	0.44556	1352.82	0.02133	1176.38	0.52324	1176.38	0.43954	1178.8	0.44264	1178.8	0.4582										189.579	-21.6	47.8385	96.35		39.8175	6.99889	43.2482	0.60468
	1176.87	0.44555	1353.78	0.02137	1176.87	0.52501	1176.87	0.43959	1179.28	0.44065	1179.28	0.4561										190.134	-13.71	48.0328	44.94		39.927	6.99889	43.3942	0.59243
	1177.35	0.44545	1354.75	0.02153	1177.35	0.52654	1177.35	0.43948	1179.76	0.43813	1179.76	0.45355										190.601	-29.19	48.1458	92.26		40	6.99889	43.5766	0.56793
	1177.83	0.4451	1355.71	0.02182	1177.83	0.52762	1177.83	0.43905	1180.24	0.43495	1180.24	0.45038										191.343	-12.54	48.2601	75.66		40.073	6.99889	43.7591	0.55568
	1178.31	0.44438	1356.68	0.02229	1178.31	0.52814	1178.31	0.4382	1180.72	0.43097	1180.72	0.44638										191.772	-17.63	48.3698	80.73		40.1825	6.99889	43.9416	0.54343
	1178.8	0.44324	1357.64	0.02295	1178.8	0.52802	1178.8	0.43691	1181.2	0.42605	1181.2	0.44139										192.223	-28.02	48.6216	71.04		40.2555	6.99889	44.1241	0.51893
	1179.28	0.44164	1358.61	0.02382	1179.28	0.52717	1179.28	0.43517	1181.69	0.42016	1181.69	0.43538										192.703	0.66	48.735	187.32		40.3285	6.99889	44.3066	0.49443
	1179.76	0.43947	1359.57	0.02488	1179.76	0.52543	1179.76	0.43289	1182.17	0.41344	1182.17	0.4285										193.219	-17.39	48.8483	137.79		40.4015	6.99889	44.489	0.48218
	1180.24	0.43656	1360.53	0.02612	1180.24	0.52255	1180.24	0.42992	1182.65	0.40613	1182.65	0.42104										193.648	-8.39	49.0699	117.86		40.511	6.99889	44.6715	0.45768
	1180.72	0.43271	1361.5	0.02751	1180.72	0.51822	1180.72	0.42606	1183.13	0.39851	1183.13	0.4133										194.163	-15.07	49.1782	139.37		40.5839	6.99889	44.854	0.43318
	1181.2	0.42777	1362.46	0.02902	1181.2	0.51225	1181.2	0.42113	1183.62	0.39083	1183.62	0.40551										194.803	-16.31	49.2805	100.93		40.6569	6.99889	45.0365	0.42094
	1181.69	0.4217	1363.43	0.03062	1181.69	0.50464	1181.69	0.41511	1184.1	0.38321	1184.1	0.39779										195.273	-21.19	49.4029	97.17		40.7299	6.99889	45.219	0.39644
	1182.17	0.41465	1364.39	0.0323	1182.17	0.49563	1182.17	0.40813	1184.58	0.37569	1184.58	0.39017										195.728	-18.16	49.5072	125.61		40.8394	6.99889	45.4015	0.37194
	1182.65	0.40687	1365.35	0.03406	1182.65	0.48563	1182.65	0.40048	1185.06	0.36826	1185.06	0.38262										196.244	-6.28	49.6384	94.79		40.9124	6.99889	45.5839	0.34744
	1183.13	0.39867	1366.32	0.03595	1183.13	0.4751	1183.13	0.39247	1185.54	0.36093	1185.54	0.37515										196.695	-14.78	49.8307	111.76		41.0219	6.99889	45.7664	0.32294
	1183.62	0.39033	1367.28	0.03801	1183.62	0.4644	1183.62	0.38437	1186.03	0.35375	1186.03	0.36785										197.622	-17.89	49.9594	47.4		41.1314	6.99889	45.9124	0.31069
	1184.1	0.38202	1368.25	0.04031	1184.1	0.45376	1184.1	0.37634	1186.51	0.34681	1186.51	0.36083										198.091	-24.45	50.0785	53.61		41.2409	6.99889	46.0949	0.28619
	1184.58	0.37381	1369.21	0.04289	1184.58	0.44327	1184.58	0.36845	1186.99	0.34021	1186.99	0.35421										198.518	-12.33	50.331	58.19		41.3504	6.99889	46.2409	0.26169
	1185.06	0.36574	1370.18	0.0458	1185.06	0.43299	1185.06	0.36071	1187.47	0.334	1187.47	0.34807										198.992	-18.23	50.4683	81.76		41.4599	6.99889	46.4234	0.24944
	1185.54	0.35788	1371.14	0.04906	1185.54	0.42295	1185.54	0.35315	1187.95	0.32818	1187.95	0.34237										199.653	-13.35	50.6099	118.82		41.5693	6.99889	46.5693	0.22494
	1186.03	0.35031	1372.1	0.05267	1186.03	0.41328	1186.03	0.34584	1188.44	0.32268	1188.44	0.33704										200.08	-10.75	50.744	85.34		41.7153	6.99889	46.7153	0.20045
	1186.51	0.34314	1373.07	0.05662	1186.51	0.40413	1186.51	0.33889	1188.92	0.31742	1188.92	0.33198										200.572	-23.14	50.8504	161.74		41.8613	6.99889	46.8613	0.1882
	1186.99	0.33646	1374.03	0.06088	1186.99	0.39563	1186.99	0.33238	1189.4	0.31238	1189.4	0.32711										201.063	-15	50.9675	133.6		42.0073	6.99889	47.0073	0.1637
	1187.47	0.33031	1375	0.06537	1187.47	0.38782	1187.47	0.32634	1189.88	0.30756	1189.88	0.32243										201.517	-21.61	51.0693	75.53		42.1168	6.99889	47.1168	0.15145
	1187.95	0.32464	1375.96	0.07003	1187.95	0.38065	1187.95	0.32075	1190.37	0.30301	1190.37	0.31798										202.273	-5.22	51.1852	109.07		42.2628	6.99889	47.2628	0.1392
	1188.44	0.31934	1376.92	0.07473	1188.44	0.374	1188.44	0.3155	1190.85	0.2988	1190.85	0.31382										202.724	-14.59	51.3135	65.89		42.4088	6.99889	47.4088	0.12695
	1188.92	0.31429	1377.89	0.07932	1188.92	0.36772	1188.92	0.3105	1191.33	0.29495	1191.33	0.30996										203.328	-19.51	51.4209	92.47		42.5547	6.99889	47.5183	0.1147
	1189.4	0.30942	1378.85	0.08364	1189.4	0.36171	1189.4	0.30567	1191.81	0.29143	1191.81	0.30637										203.823	-14.13	51.7414	137.44		42.7372	6.99889	47.6277	0.10245
	1189.88	0.30473	1379.82	0.08754	1189.88	0.35595	1189.88	0.30102	1192.29	0.28816	1192.29	0.30296										204.26	-7.56	51.969	143.96		42.8832	6.99889	47.7372	0.0902
	1190.37	0.30025	1380.78	0.09091	1190.37	0.3505	1190.37	0.29658	1192.78	0.28504	1192.78	0.29966										204.756	-5.16	52.3145	103.12		43.0657	6.99889	47.8102	0.07795
	1190.85	0.29605	1381.75	0.09367	1190.85	0.34544	1190.85	0.2924	1193.26	0.28202	1193.26	0.29641										205.362	-5.3	52.5614	105.85		43.2482	6.99889	47.9197	0.0657
	1191.33	0.29215	1382.71	0.09582	1191.33	0.34082	1191.33	0.28852	1193.74	0.27906	1193.74	0.29322										205.785	-15.28	52.6705	69.46		43.3942	6.99889	47.9927	0.0657
	1191.81	0.28854	1383.67	0.09742	1191.81	0.33659	1191.81	0.28489	1194.22	0.27619	1194.22	0.29013										206.226	-7.78	52.7879	101.79		43.5766	6.99889	48.1022	0.05345
	1192.29	0.28512	1384.64	0.09859	1192.29	0.3327	1192.29	0.28146	1194.7	0.27344	1194.7	0.28721										206.662	-10.02	52.9038	24.71		43.7591	6.99889	48.1752	0.05345
	1192.78	0.28183	1385.6	0.09949	1192.78	0.32902	1192.78	0.27816	1195.19	0.27084	1195.19	0.2845										207.147	-12.26	53.0316	100.58		43.9416	6.99889	48.2482	0.05345
	1193.26	0.2786	1386.57	0.10035	1193.26	0.32549	1193.26	0.27495	1195.67	0.2684	1195.67	0.282										207.606	-12.93	53.1379	121.31		44.1241	6.99889	48.3212	0.0412
	1193.74	0.27544	1387.53	0.10137	1193.74	0.32207	1193.74	0.27184	1196.15	0.26607	1196.15	0.27966										208.072	-18.58	53.2656	154.26		44.3066	6.99889	48.3942	0.0412
	1194.22	0.2724	1388.5	0.10275	1194.22	0.31881	1194.22	0.26889	1196.63	0.26383	1196.63	0.27744										208.549	-8.38	53.385	82.21		44.489	6.99889	48.4307	0.0412
	1194.7	0.26952	1389.46	0.10459	1194.7	0.31576	1194.7	0.26614	1197.12	0.26169	1197.12	0.27532										209.05	-12.37	53.5695	130.26		44.6715	6.99889	48.5037	0.05345
	1195.19	0.26686	1390.42	0.10697	1195.19	0.31295	1195.19	0.26362	1197.6	0.25966	1197.6	0.27332										209.495	-15.66	53.6799	87.41		44.854	6.99889	48.5401	0.05345
	1195.67	0.26441	1391.39	0.1099	1195.67	0.31039	1195.67	0.26132	1198.08	0.2578	1198.08	0.27146										209.938	-15.3	53.8635	143.85		45.0365	6.99889	48.6131	0.05345
	1196.15	0.26214	1392.35	0.11333	1196.15	0.30805	1196.15	0.25915	1198.56	0.25615	1198.56	0.2698										210.67	-3.85	53.9886	119.23		45.219	6.99889	48.6496	0.0657
	1196.63	0.26	1393.32	0.11717	1196.63	0.30586	1196.63	0.25707	1199.04	0.25472	1199.04	0.26835										211.103	-2.59	54.1097	102.02		45.4015	6.99889	48.6861	0.0657
	1197.12	0.25795	1394.28	0.12127	1197.12	0.30379	1197.12	0.25505	1199.53	0.25349	1199.53	0.26706										211.596	-5.27	54.4875	128.73		45.5839	6.99889	48.7591	0.07795
	1197.6	0.25601	1395.25	0.12541	1197.6	0.30187	1197.6	0.25311	1200.01	0.25239	1200.01	0.26587										212.129	-17.22	54.597	90.3		45.7664	6.99889	48.7956	0.0902
	1198.08	0.2542	1396.21	0.12939	1198.08	0.30014	1198.08	0.2513	1200.49	0.25137	1200.49	0.26473										212.566	-14.61	54.7108	120.35		45.9124	6.99889	48.8321	0.10245
	1198.56	0.25258	1397.17	0.13298	1198.56	0.29864	1198.56	0.2497	1200.97	0.25042	1200.97	0.26361										213.018	0.99	54.959	56.6		46.0949	6.99889	48.8686	0.1147
	1199.04	0.25117	1398.14	0.13604	1199.04	0.29741	1199.04	0.24834	1201.45	0.24954	1201.45	0.26255										213.431	-10.22	55.0682	121.8		46.2409	6.99889	48.9051	0.12695
	1199.53	0.24995	1399.1	0.13845	1199.53	0.29641	1199.53	0.24721	1201.94	0.24879	1201.94	0.26161										213.902	-20.6	55.1759	132.3		46.4234	6.99889	48.9416	0.1392
	1200.01	0.24888	1400.07	0.14012	1200.01	0.29561	1200.01	0.24626	1202.42	0.24821	1202.42	0.26085										214.646	-17.02	55.3046	127.75		46.5693	6.99889	48.9781	0.15145
	1200.49	0.2479	1401.03	0.14098	1200.49	0.29493	1200.49	0.24542	1202.9	0.24781	1202.9	0.26029										215.078	-19.04	55.4214	124.61		46.7153	6.99889	49.0146	0.1637
	1200.97	0.24698	1401.99	0.14099	1200.97	0.29434	1200.97	0.24465	1203.38	0.24754	1203.38	0.25992										215.532	-19.07	55.539	83.05		46.8613	6.99889	49.0511	0.1882
	1201.45	0.24612	1402.96	0.14008	1201.45	0.29386	1201.45	0.24394	1203.87	0.24735	1203.87	0.25968										216.006	-22.2	55.6649	89.86		47.0073	6.99889	49.0876	0.20045
	1201.94	0.24537	1403.92	0.13827	1201.94	0.29354	1201.94	0.24332	1204.35	0.24719	1204.35	0.2595										216.574	-23.86	55.9127	103.17		47.1168	6.99889	49.1241	0.22494
	1202.42	0.24476	1404.89	0.13558	1202.42	0.29343	1202.42	0.2428	1204.83	0.24702	1204.83	0.25937										217.039	-10.45	56.0249	94.14		47.2628	6.99889	49.1241	0.24944
	1202.9	0.24431	1405.85	0.13207	1202.9	0.29355	1202.9	0.2424	1205.31	0.24689	1205.31	0.25931										217.47	-21.61	56.2101	102.55		47.4088	6.99889	49.1606	0.26169
	1203.38	0.244	1406.82	0.12781	1203.38	0.2939	1203.38	0.2421	1205.79	0.24687	1205.79	0.25939										217.901	-11.18	56.3443	93.98		47.5183	6.99889	49.1971	0.28619
	1203.87	0.24379	1407.78	0.12289	1203.87	0.2944	1203.87	0.24185	1206.28	0.24704	1206.28	0.25967										218.472	-1.27	56.4586	153.65		47.6277	6.99889	49.2336	0.31069
	1204.35	0.24362	1408.74	0.11741	1204.35	0.29499	1204.35	0.24163	1206.76	0.24742	1206.76	0.26018										218.923	-18.26	56.5769	150.6		47.7372	6.99889	49.2701	0.33519
	1204.83	0.24345	1409.71	0.11149	1204.83	0.29561	1204.83	0.24143	1207.24	0.24802	1207.24	0.26086										219.451	-19.55	56.6871	132.36		47.8102	6.99889	49.3066	0.35969
	1205.31	0.24332	1410.67	0.10531	1205.31	0.29628	1205.31	0.2413	1207.72	0.24873	1207.72	0.26163										219.862	-19.29	56.798	126.89		47.9197	6.99889	49.3431	0.37194
	1205.79	0.24325	1411.64	0.09904	1205.79	0.29704	1205.79	0.24132	1208.2	0.24948	1208.2	0.2624										220.306	-20.38	56.9656	164.57		47.9927	6.99889	49.3796	0.39644
	1206.28	0.24333	1412.6	0.09285	1206.28	0.29796	1206.28	0.24156	1208.69	0.2502	1208.69	0.26309										220.756	5.93	57.0771	139.75		48.1022	6.99889	49.3796	0.42094
	1206.76	0.24358	1413.57	0.0869	1206.76	0.29904	1206.76	0.24205	1209.17	0.25085	1209.17	0.26368										221.203	-11.56	57.1924	160.74		48.1752	6.99889	49.4161	0.44543
	1207.24	0.244	1414.53	0.08128	1207.24	0.30026	1207.24	0.24277	1209.65	0.25145	1209.65	0.26421										221.643	-15.39	57.3153	113.36		48.2482	6.99889	49.4526	0.46993
	1207.72	0.24454	1415.49	0.07607	1207.72	0.30154	1207.72	0.24364	1210.13	0.25202	1210.13	0.2647										222.233	-17.55	57.4302	132.23		48.3212	6.99889	49.489	0.49443
	1208.2	0.24515	1416.46	0.07133	1208.2	0.30276	1208.2	0.24456	1210.62	0.25259	1210.62	0.26516										222.679	-21.65	57.54	117.13		48.3942	6.99889	49.5256	0.53118
	1208.69	0.24577	1417.42	0.0671	1208.69	0.30384	1208.69	0.24544	1211.1	0.2531	1211.1	0.26555										223.198	-19.68	57.8679	110.98		48.4307	6.99889	49.5256	0.55568
	1209.17	0.2464	1418.39	0.06345	1209.17	0.30476	1209.17	0.24625	1211.58	0.25347	1211.58	0.26576										224.163	-21.98	57.9754	127.07		48.5037	6.99889	49.562	0.58018
	1209.65	0.24703	1419.35	0.0604	1209.65	0.30551	1209.65	0.24697	1212.06	0.2536	1212.06	0.26569										224.628	-5.51	58.2221	106.25		48.5401	6.99889	49.5985	0.60468
	1210.13	0.2477	1420.32	0.05792	1210.13	0.30612	1210.13	0.24763	1212.54	0.25339	1212.54	0.26526										225.163	70.77	58.4686	126.74		48.6131	6.99889	49.635	0.61693
	1210.62	0.24838	1421.28	0.05594	1210.62	0.30658	1210.62	0.24822	1213.03	0.25279	1213.03	0.26445										226.058	113.96	58.5776	109.5		48.6496	6.99889	49.635	0.64143
	1211.1	0.249	1422.24	0.05435	1211.1	0.30683	1211.1	0.2487	1213.51	0.25182	1213.51	0.26329										226.6	30.14	58.6877	95.17		48.6861	6.99889	49.6715	0.66592
	1211.58	0.24944	1423.21	0.053	1211.58	0.30674	1211.58	0.249	1213.99	0.25049	1213.99	0.26183										227.052	-57.68	58.7962	153.24		48.7591	6.99889	49.708	0.69042
	1212.06	0.24959	1424.17	0.05177	1212.06	0.3062	1212.06	0.24904	1214.47	0.24883	1214.47	0.26011										227.469	-174.7	58.9037	79.1		48.7956	6.99889	49.708	0.71492
	1212.54	0.24934	1425.14	0.05057	1212.54	0.30511	1212.54	0.24877	1214.95	0.24682	1214.95	0.25811										227.916	-132.36	59.0143	156.54		48.8321	6.99889	49.7445	0.73942
	1213.03	0.24864	1426.1	0.04934	1213.03	0.30344	1213.03	0.24817	1215.44	0.24446	1215.44	0.2558										228.394	-112.89	59.1223	167.56		48.8686	6.99889	49.7445	0.75167
	1213.51	0.24751	1427.07	0.04801	1213.51	0.3012	1213.51	0.24726	1215.92	0.24174	1215.92	0.25315										228.83	-105.9	59.2303	137.38		48.9051	6.99889	49.781	0.77617
	1213.99	0.24599	1428.03	0.04659	1213.99	0.29847	1213.99	0.24607	1216.4	0.23869	1216.4	0.25015										229.366	-100.6	59.4227	113.12		48.9416	6.99889	49.8175	0.80067
	1214.47	0.24413	1428.99	0.04505	1214.47	0.29527	1214.47	0.24458	1216.88	0.23539	1216.88	0.24686										229.844	-107.25	59.5362	133.01		48.9781	6.99889	49.8175	0.81292
	1214.95	0.24194	1429.96	0.04338	1214.95	0.29162	1214.95	0.24277	1217.37	0.23196	1217.37	0.24339										230.319	-109.13	59.7984	121.06		49.0146	6.99889	49.854	0.82517
	1215.44	0.23941	1430.92	0.04158	1215.44	0.28751	1215.44	0.24059	1217.85	0.22851	1217.85	0.23986										230.847	-104.34	59.9183	133.14		49.0511	6.99889	50	0.99666
	1215.92	0.23653	1431.89	0.03962	1215.92	0.28295	1215.92	0.23801	1218.33	0.22513	1218.33	0.23635										231.309	-118.27	60.0839	106.77		49.0876	6.99889
	1216.4	0.23333	1432.85	0.0375	1216.4	0.27798	1216.4	0.23505	1218.81	0.22186	1218.81	0.23291										231.763	-116.24	60.1917	131.75		49.1241	6.99889
	1216.88	0.22985	1433.82	0.03525	1216.88	0.2727	1216.88	0.23179	1219.29	0.21869	1219.29	0.22957										232.24	-123.6	60.3007	163.13		49.1606	6.99889
	1217.37	0.22619	1434.78	0.03292	1217.37	0.26728	1217.37	0.22836	1219.78	0.21563	1219.78	0.22634										232.668	-130.52	60.5624	177.12		49.1971	6.99889
	1217.85	0.22245	1435.74	0.03061	1217.85	0.26184	1217.85	0.22489	1220.26	0.2127	1220.26	0.22325										233.164	-129.6	60.6807	109.49		49.2336	6.99889
	1218.33	0.21874	1436.71	0.02843	1218.33	0.25648	1218.33	0.22148	1220.74	0.20995	1220.74	0.22035										233.618	-125.56	60.7862	118.35		49.2701	6.99889
	1218.81	0.2151	1437.67	0.02649	1218.81	0.25126	1218.81	0.21819	1221.22	0.20744	1221.22	0.21773										234.096	-127.76	60.9018	163.16		49.3066	6.99889
	1219.29	0.21156	1438.64	0.02483	1219.29	0.24617	1219.29	0.21502	1221.7	0.20524	1221.7	0.21545										234.576	-133.79	61.1527	115.62		49.3431	6.99889
	1219.78	0.20813	1439.6	0.02348	1219.78	0.2412	1219.78	0.21197	1222.19	0.20338	1222.19	0.21356										235.002	-136	61.2597	137.4		49.3796	6.99889
	1220.26	0.20485	1440.57	0.02242	1220.26	0.23635	1220.26	0.20904	1222.67	0.20187	1222.67	0.21203										235.469	-132.38	61.5063	99.85		49.4161	6.99889
	1220.74	0.20177	1441.53	0.02163	1220.74	0.23169	1220.74	0.20627	1223.15	0.20068	1223.15	0.21083										235.933	-134.11	61.913	130.96		49.4526	6.99889
	1221.22	0.19894	1442.49	0.02108	1221.22	0.2273	1221.22	0.20374	1223.63	0.19977	1223.63	0.20992										236.39	-135.7	62.0362	118.49		49.4526	6.99889
	1221.7	0.19642	1443.46	0.02076	1221.7	0.22326	1221.7	0.20149	1224.11	0.19914	1224.11	0.20928										236.844	-137.38	62.147	109.3		49.489	6.99889
	1222.19	0.19426	1444.42	0.02063	1222.19	0.21962	1222.19	0.19958	1224.6	0.19878	1224.6	0.20892										237.392	-133.33	62.2872	135.58		49.5256	6.99889
	1222.67	0.19243	1445.39	0.02065	1222.67	0.21641	1222.67	0.19801	1225.08	0.19873	1225.08	0.20887										237.819	-133.21	62.3908	104.44		49.562	6.99889
	1223.15	0.19094	1446.35	0.0208	1223.15	0.2136	1223.15	0.19676	1225.56	0.19901	1225.56	0.20918										238.325	-132.08	62.4956	142.42		49.5985	6.99889
	1223.63	0.18974	1447.31	0.02102	1223.63	0.21115	1223.63	0.19581	1226.04	0.19961	1226.04	0.20984										238.789	-133.16	62.7447	111.94		49.635	6.99889
	1224.11	0.18883	1448.28	0.0213	1224.11	0.20902	1224.11	0.19514	1226.53	0.20049	1226.53	0.21081										239.389	-133.35	62.9488	138.57		49.635	6.99889
	1224.6	0.18822	1449.24	0.02163	1224.6	0.20722	1224.6	0.19479	1227.01	0.20158	1227.01	0.21203										239.861	-132.2	63.0643	107.06		49.6715	6.99889
	1225.08	0.18793	1450.21	0.02202	1225.08	0.20573	1225.08	0.19477	1227.49	0.20279	1227.49	0.21339										240.322	-130.94	63.1751	143.72		49.708	6.99889
	1225.56	0.188	1451.17	0.02249	1225.56	0.20459	1225.56	0.19513	1227.97	0.20407	1227.97	0.21482										240.825	-130.24	63.2749	101.32		49.7445	6.99889
	1226.04	0.18842	1452.13	0.023	1226.04	0.20378	1226.04	0.19586	1228.45	0.20538	1228.45	0.21626										241.294	-129.39	63.3793	109.01		49.7445	6.99889
	1226.53	0.18916	1453.1	0.02348	1226.53	0.20328	1226.53	0.19691	1228.94	0.2067	1228.94	0.2177										241.865	-129.94	63.6061	115.82		49.781	6.99889
	1227.01	0.19015	1454.06	0.0238	1227.01	0.20302	1227.01	0.19822	1229.42	0.20803	1229.42	0.2191										242.324	-130.88	63.7187	89.45		49.781	6.99889
	1227.49	0.19131	1455.03	0.02377	1227.49	0.20294	1227.49	0.19969	1229.9	0.20933	1229.9	0.22042										242.777	-131.08	63.8441	129.56		49.8175	6.99889
	1227.97	0.19257	1455.99	0.02325	1227.97	0.20298	1227.97	0.20123	1230.38	0.2105	1230.38	0.22159										243.22	-130.77	63.9618	137.48		49.854	6.99889
	1228.45	0.19389	1456.96	0.02224	1228.45	0.20309	1228.45	0.2028	1230.86	0.21143	1230.86	0.22249										243.69	-129.7	64.0642	141.6		50	6.99889
	1228.94	0.19525	1457.92	0.02088	1228.94	0.20328	1228.94	0.20436	1231.35	0.21202	1231.35	0.22302										244.112	-128.9	64.1944	96.54
	1229.42	0.19661	1458.88	0.01942	1229.42	0.20353	1229.42	0.20587	1231.83	0.21216	1231.83	0.22309										244.546	-124.71	64.3153	155.69
	1229.9	0.19794	1459.85	0.01806	1229.9	0.20381	1229.9	0.2073	1232.31	0.21184	1232.31	0.2227										244.994	-126.35	64.5644	111.43
	1230.38	0.19914	1460.81	0.01692	1230.38	0.20407	1230.38	0.20853	1232.79	0.21106	1232.79	0.22185										245.441	-126.2	64.6836	108.09
	1230.86	0.2001	1461.78	0.016	1230.86	0.20422	1230.86	0.20947	1233.28	0.20988	1233.28	0.2206										245.924	-124.24	64.7983	122.95
	1231.35	0.2007	1462.74	0.01529	1231.35	0.20417	1231.35	0.20999	1233.76	0.20834	1233.76	0.21898										246.357	-128.9	64.9955	93.35
	1231.83	0.20085	1463.71	0.01474	1231.83	0.20385	1231.83	0.21001	1234.24	0.20647	1234.24	0.217										246.793	-133.31	65.1056	157.47
	1232.31	0.20049	1464.67	0.01434	1232.31	0.20323	1232.31	0.20953	1234.72	0.2043	1234.72	0.21468										247.361	-130.88	65.3541	109.61
	1232.79	0.19964	1465.63	0.01407	1232.79	0.20231	1232.79	0.20856	1235.2	0.20184	1235.2	0.21203										247.822	-132.43	65.4582	131.18
	1233.28	0.19836	1466.6	0.01396	1233.28	0.20112	1233.28	0.20716	1235.68	0.19915	1235.68	0.20912										248.334	-129.02	65.566	153.09
	1233.76	0.19671	1467.56	0.01401	1233.76	0.19969	1233.76	0.2054	1236.17	0.19631	1236.17	0.20604										248.823	-132.8	65.6887	82.18
	1234.24	0.19474	1468.53	0.01424	1234.24	0.19804	1234.24	0.20333	1236.65	0.19343	1236.65	0.20293										249.311	-129.47	65.8354	142.98
	1234.72	0.19249	1469.49	0.01461	1234.72	0.19617	1234.72	0.20097	1237.13	0.19059	1237.13	0.19991										249.814	-130.39	66.1693	106.09
	1235.2	0.19	1470.46	0.01506	1235.2	0.1941	1235.2	0.19837	1237.61	0.18785	1237.61	0.19704										250.273	-130	66.3013	103.95
	1235.68	0.18729	1471.42	0.01546	1235.68	0.19186	1235.68	0.19558	1238.1	0.18524	1238.1	0.19435										250.772	-125.31	66.4218	145.11
	1236.17	0.18443	1472.38	0.01571	1236.17	0.1895	1236.17	0.19268	1238.58	0.18273	1238.58	0.19181										251.196	-127	66.5263	136.06
	1236.65	0.1815	1473.35	0.01571	1236.65	0.1871	1236.65	0.18977	1239.06	0.18032	1239.06	0.18938										251.62	-124.1	66.7168	168.04
	1237.13	0.17856	1474.31	0.01544	1237.13	0.18472	1237.13	0.18693	1239.54	0.178	1239.54	0.18704										252.084	-121.53	66.9835	124.17
	1237.61	0.17567	1475.28	0.01496	1237.61	0.18243	1237.61	0.18419	1240.02	0.1758	1240.02	0.1848										252.59	-121.54	67.095	124.69
	1238.1	0.17286	1476.24	0.0144	1238.1	0.18023	1238.1	0.18158	1240.51	0.17377	1240.51	0.18267										253.039	-118.79	67.1967	115.73
	1238.58	0.17015	1477.2	0.01386	1238.58	0.17812	1238.58	0.17907	1240.99	0.17195	1240.99	0.18071										253.486	-116.88	67.3033	118.32
	1239.06	0.16754	1478.17	0.01343	1239.06	0.17609	1239.06	0.17663	1241.47	0.17034	1241.47	0.17892										253.992	-118.04	67.4794	170.17
	1239.54	0.16502	1479.13	0.01314	1239.54	0.17411	1239.54	0.17427	1241.95	0.16894	1241.95	0.17729										254.447	-115.43	67.7311	162.22
	1240.02	0.16262	1480.1	0.01303	1240.02	0.1722	1240.02	0.172	1242.43	0.16768	1242.43	0.1758										254.946	-114.02	67.8619	148.2
	1240.51	0.16035	1481.06	0.0131	1240.51	0.17037	1240.51	0.16988	1242.92	0.1665	1242.92	0.1744										255.425	-113.73	67.9947	190.96
	1240.99	0.15822	1482.03	0.01336	1240.99	0.16866	1240.99	0.16793	1243.4	0.16535	1243.4	0.17306										255.856	-110.89	68.0992	183.85
	1241.47	0.15621	1482.99	0.01381	1241.47	0.16707	1241.47	0.16618	1243.88	0.16421	1243.88	0.1718										256.3	-109.46	68.1999	191.41
	1241.95	0.15431	1483.95	0.01442	1241.95	0.16559	1241.95	0.16459	1244.36	0.1631	1244.36	0.17061										256.8	-109.29	68.3097	138.09
	1242.43	0.15248	1484.92	0.01516	1242.43	0.16419	1242.43	0.16312	1244.85	0.16202	1244.85	0.16953										257.278	-104.75	68.5661	185.26
	1242.92	0.15068	1485.88	0.01594	1242.92	0.16285	1242.92	0.16171	1245.33	0.161	1245.33	0.16853										257.733	-105.68	68.6742	188.76
	1243.4	0.14891	1486.85	0.01666	1243.4	0.16153	1243.4	0.16033	1245.81	0.16003	1245.81	0.16758										258.229	-102.97	68.7888	151.91
	1243.88	0.14718	1487.81	0.01719	1243.88	0.16024	1243.88	0.15896	1246.29	0.15906	1246.29	0.16662										258.71	-99.64	69.045	159.34
	1244.36	0.14553	1488.78	0.01745	1244.36	0.15897	1244.36	0.15762	1246.77	0.15804	1246.77	0.1656										259.224	-102.4	69.1659	141.35
	1244.85	0.14399	1489.74	0.01741	1244.85	0.15774	1244.85	0.15636	1247.26	0.15696	1247.26	0.16447										259.741	-97.79	69.2896	149.01
	1245.33	0.14257	1490.7	0.01716	1245.33	0.15655	1245.33	0.15517	1247.74	0.15579	1247.74	0.16325										260.269	-95.75	69.4054	128.65
	1245.81	0.14124	1491.67	0.01681	1245.81	0.15538	1245.81	0.15406	1248.22	0.15454	1248.22	0.16195										260.766	-95.46	69.6351	142.84
	1246.29	0.13997	1492.63	0.01648	1246.29	0.15421	1246.29	0.15297	1248.7	0.15323	1248.7	0.16061										261.216	-92.73	69.8088	149.44
	1246.77	0.13869	1493.6	0.01625	1246.77	0.153	1246.77	0.15188	1249.18	0.15188	1249.18	0.15924										261.692	-92.31	69.9314	81.71
	1247.26	0.13737	1494.56	0.01616	1247.26	0.15173	1247.26	0.15073	1249.67	0.1505	1249.67	0.15783										262.129	-90.79	70.0809	160.43
	1247.74	0.136	1495.53	0.0162	1247.74	0.15038	1247.74	0.14952	1250.15	0.14908	1250.15	0.15636										262.594	-90.22	70.1946	171.87
	1248.22	0.13458	1496.49	0.01634	1248.22	0.14898	1248.22	0.14825	1250.63	0.1476	1250.63	0.15478										263.057	-88.91	70.3154	202.21
	1248.7	0.13314	1497.45	0.01654	1248.7	0.14752	1248.7	0.14695	1251.11	0.14607	1251.11	0.15307										263.518	-85.17	70.4381	202.81
	1249.18	0.13168	1498.42	0.01679	1249.18	0.14601	1249.18	0.14562	1251.6	0.1445	1251.6	0.15126										263.935	-84.96	70.5509	189.7
	1249.67	0.13021	1499.38	0.01711	1249.67	0.14445	1249.67	0.14426	1252.08	0.14289	1252.08	0.14936										264.406	-80.19	70.8086	147.54
	1250.15	0.12872	1500.35	0.01757	1250.15	0.14282	1250.15	0.14287	1252.56	0.14128	1252.56	0.14745										264.892	-82.71	70.9312	193.25
	1250.63	0.12717	1501.31	0.01823	1250.63	0.14109	1250.63	0.14142	1253.04	0.13965	1253.04	0.14554										265.386	-78.4	71.047	170.01
	1251.11	0.12555	1502.28	0.01918	1251.11	0.13928	1251.11	0.13991	1253.52	0.13799	1253.52	0.14365										265.81	-75.66	71.1574	156.99
	1251.6	0.12387	1503.24	0.02045	1251.6	0.13738	1251.6	0.13836	1254.01	0.13628	1254.01	0.14178										266.202	-77.02	71.3949	215.57
	1252.08	0.12212	1504.2	0.02196	1252.08	0.13543	1252.08	0.13677	1254.49	0.13449	1254.49	0.13991										266.682	-72.22	71.5582	153.05
	1252.56	0.12031	1505.17	0.02353	1252.56	0.13346	1252.56	0.13517	1254.97	0.13264	1254.97	0.13802										267.155	-72.35	71.67	105.44
	1253.04	0.11847	1506.13	0.02482	1253.04	0.13149	1253.04	0.13354	1255.45	0.13075	1255.45	0.13612										267.602	-72.87	71.79	158.41
	1253.52	0.11659	1507.1	0.02555	1253.52	0.12953	1253.52	0.13187	1255.93	0.12887	1255.93	0.13423										268.016	-71.97	71.9236	157.52
	1254.01	0.11465	1508.06	0.02565	1254.01	0.12755	1254.01	0.13013	1256.42	0.12705	1256.42	0.13237										268.449	-67.77	72.0585	121.08
	1254.49	0.11266	1509.03	0.02529	1254.49	0.12556	1254.49	0.12832	1256.9	0.12531	1256.9	0.13057										268.955	-67.64	72.3042	97.62
	1254.97	0.11063	1509.99	0.02476	1254.97	0.12355	1254.97	0.12642	1257.38	0.12366	1257.38	0.12881										269.401	-65.94	72.4116	208.77
	1255.45	0.10858	1510.95	0.02428	1255.45	0.12153	1255.45	0.12449	1257.86	0.12208	1257.86	0.1271										269.825	-64.27	72.5805	182.68
	1255.93	0.10657	1511.92	0.024	1255.93	0.11952	1255.93	0.12257	1258.35	0.12052	1258.35	0.12541										270.229	-62.7	72.6959	132.13
	1256.42	0.10463	1512.88	0.02397	1256.42	0.11756	1256.42	0.12069	1258.83	0.11896	1258.83	0.12375										270.735	-61.02	72.8146	106.42
	1256.9	0.10278	1513.85	0.02418	1256.9	0.11564	1256.9	0.1189	1259.31	0.11738	1259.31	0.1221										271.205	-61.75	72.929	127.69
	1257.38	0.10104	1514.81	0.02459	1257.38	0.11379	1257.38	0.1172	1259.79	0.1158	1259.79	0.12047										271.661	-56.36	73.0382	136.6
	1257.86	0.0994	1515.78	0.02514	1257.86	0.112	1257.86	0.11557	1260.27	0.11423	1260.27	0.11888										272.134	-59.71	73.3477	73.07
	1258.35	0.09784	1516.74	0.02573	1258.35	0.11026	1258.35	0.11399	1260.76	0.11268	1260.76	0.11734										272.569	-55.84	73.4792	138.64
	1258.83	0.09633	1517.7	0.0263	1258.83	0.10856	1258.83	0.11242	1261.24	0.11118	1261.24	0.11584										273.05	-55.13	73.5914	159.61
	1259.31	0.09486	1518.67	0.02676	1259.31	0.1069	1259.31	0.11088	1261.72	0.10972	1261.72	0.11439										273.493	-53.82	73.7088	168.29
	1259.79	0.09342	1519.63	0.02701	1259.79	0.1053	1259.79	0.10935	1262.2	0.10833	1262.2	0.11299										273.975	-51.02	73.8253	164.16
	1260.27	0.09203	1520.6	0.027	1260.27	0.10376	1260.27	0.10786	1262.68	0.10701	1262.68	0.11167										274.389	-52.36	73.9339	192.77
	1260.76	0.09069	1521.56	0.0267	1260.76	0.10229	1260.76	0.10643	1263.17	0.10577	1263.17	0.11045										274.868	-53.19	74.0457	182.47
	1261.24	0.08941	1522.52	0.02615	1261.24	0.10089	1261.24	0.10506	1263.65	0.10464	1263.65	0.10936										275.327	-49.85	74.1568	150.98
	1261.72	0.0882	1523.49	0.0254	1261.72	0.09957	1261.72	0.10377	1264.13	0.10363	1264.13	0.10841										275.774	-47.3	74.2598	157.09
	1262.2	0.08706	1524.45	0.02456	1262.2	0.09832	1262.2	0.10255	1264.61	0.10275	1264.61	0.1076										276.264	-48.67	74.3838	205.67
	1262.68	0.08601	1525.42	0.02371	1262.68	0.09715	1262.68	0.10143	1265.1	0.102	1265.1	0.1069										276.712	-47.67	74.5036	165.72
	1263.17	0.08506	1526.38	0.02291	1263.17	0.09608	1263.17	0.10042	1265.58	0.10135	1265.58	0.10629										277.194	-45.49	74.6246	199.79
	1263.65	0.08421	1527.35	0.0222	1263.65	0.09512	1263.65	0.09952	1266.06	0.10081	1266.06	0.10573										277.663	-43.2	74.7365	150.45
	1264.13	0.08348	1528.31	0.02159	1264.13	0.09428	1264.13	0.09873	1266.54	0.10036	1266.54	0.10522										278.113	-43.49	74.8605	143.13
	1264.61	0.08286	1529.27	0.02108	1264.61	0.09355	1264.61	0.09804	1267.02	0.10002	1267.02	0.10476										278.56	-40.57	75.0547	196.64
	1265.1	0.08234	1530.24	0.02065	1265.1	0.09294	1265.1	0.09743	1267.51	0.09977	1267.51	0.10437										279.038	-39.38	75.3641	131.75
	1265.58	0.0819	1531.2	0.02031	1265.58	0.09242	1265.58	0.09686	1267.99	0.09963	1267.99	0.10407										279.486	-39.02	75.477	153.46
	1266.06	0.08154	1532.17	0.02004	1266.06	0.09198	1266.06	0.09634	1268.47	0.09957	1268.47	0.10386										279.936	-37.85	75.5766	213.14
	1266.54	0.08125	1533.13	0.01984	1266.54	0.0916	1266.54	0.09585	1268.95	0.09956	1268.95	0.10373										280.352	-37.72	75.6765	129.25
	1267.02	0.08103	1534.1	0.01974	1267.02	0.0913	1267.02	0.09542	1269.43	0.09957	1269.43	0.10364										280.812	-35.74	75.8035	167.87
	1267.51	0.0809	1535.06	0.01977	1267.51	0.09107	1267.51	0.09507	1269.92	0.09959	1269.92	0.10359										281.274	-35.39	75.9223	162.86
	1267.99	0.08084	1536.02	0.01995	1267.99	0.09092	1267.99	0.09481	1270.4	0.09959	1270.4	0.10356										281.713	-32.91	76.0549	152.72
	1268.47	0.08087	1536.99	0.02026	1268.47	0.09084	1268.47	0.09465	1270.88	0.0996	1270.88	0.10355										282.157	-31.69	76.1691	128.64
	1268.95	0.08096	1537.95	0.02066	1268.95	0.09083	1268.95	0.09458	1271.36	0.09961	1271.36	0.10357										282.561	-33.22	76.2804	127.86
	1269.43	0.0811	1538.92	0.021	1269.43	0.09088	1269.43	0.09458	1271.85	0.09965	1271.85	0.10364										282.994	-28.31	76.3947	132.35
	1269.92	0.08129	1539.88	0.0211	1269.92	0.09097	1269.92	0.09462	1272.33	0.09971	1272.33	0.10374										283.439	-31.54	76.5028	88.75
	1270.4	0.08151	1540.85	0.02079	1270.4	0.09109	1270.4	0.09471	1272.81	0.09976	1272.81	0.10384										283.862	-26.58	76.6343	147.75
	1270.88	0.08178	1541.81	0.02003	1270.88	0.09126	1270.88	0.09482	1273.29	0.09979	1273.29	0.1039										284.294	-26.16	76.7465	148.66
	1271.36	0.08208	1542.77	0.01893	1271.36	0.09147	1271.36	0.09497	1273.77	0.09976	1273.77	0.10387										284.704	-23.01	76.8602	141.57
	1271.85	0.0824	1543.74	0.01771	1271.85	0.09172	1271.85	0.09514	1274.26	0.09968	1274.26	0.10374										285.182	-21.16	77.0982	165.22
	1272.33	0.08273	1544.7	0.01654	1272.33	0.09199	1272.33	0.0953	1274.74	0.09953	1274.74	0.10352										285.643	-22.32	77.2803	191.95
	1272.81	0.08303	1545.67	0.01555	1272.81	0.09224	1272.81	0.09542	1275.22	0.09934	1275.22	0.10321										286.115	-17.31	77.3938	210.69
	1273.29	0.08326	1546.63	0.01479	1273.29	0.09246	1273.29	0.09546	1275.7	0.09912	1275.7	0.10284										286.565	-22.79	77.4978	170.35
	1273.77	0.08337	1547.59	0.01426	1273.77	0.09262	1273.77	0.0954	1276.18	0.09885	1276.18	0.10242										287.06	-20.31	77.6163	172.99
	1274.26	0.08336	1548.56	0.01396	1274.26	0.0927	1274.26	0.09523	1276.67	0.09853	1276.67	0.10197										287.496	-20.18	77.7176	211.46
	1274.74	0.0832	1549.52	0.01386	1274.74	0.09271	1274.74	0.09496	1277.15	0.09813	1277.15	0.10146										287.93	-16.83	77.8261	145.39
	1275.22	0.08291	1550.49	0.01393	1275.22	0.09265	1275.22	0.09464	1277.63	0.09762	1277.63	0.10089										288.382	-17.63	77.9387	208.99
	1275.7	0.0825	1551.45	0.01417	1275.7	0.09253	1275.7	0.09427	1278.11	0.097	1278.11	0.10024										288.808	-15.74	78.0623	176.78
	1276.18	0.08199	1552.42	0.01456	1276.18	0.09234	1276.18	0.09386	1278.59	0.09628	1278.59	0.09952										289.264	-14.21	78.2171	168.13
	1276.67	0.08139	1553.38	0.01512	1276.67	0.09209	1276.67	0.09342	1279.08	0.09547	1279.08	0.09873										289.719	-14.16	78.3231	238.06
	1277.15	0.08069	1554.34	0.01581	1277.15	0.09177	1277.15	0.09291	1279.56	0.09459	1279.56	0.09788										290.185	-12.69	78.4281	167.26
	1277.63	0.07992	1555.31	0.01656	1277.63	0.09136	1277.63	0.09232	1280.04	0.09365	1280.04	0.09696										290.769	-10.67	78.5391	129.02
	1278.11	0.07907	1556.27	0.01722	1278.11	0.09086	1278.11	0.09163	1280.52	0.09265	1280.52	0.09597										291.253	-8.47	78.6645	126.72
	1278.59	0.07815	1557.24	0.01756	1278.59	0.09029	1278.59	0.09087	1281.01	0.0916	1281.01	0.09488										291.701	-6.83	78.8449	211.54
	1279.08	0.07716	1558.2	0.01739	1279.08	0.08964	1279.08	0.09003	1281.49	0.09047	1281.49	0.0937										292.147	-2.9	79.1068	155.77
	1279.56	0.0761	1559.16	0.01669	1279.56	0.08893	1279.56	0.08913	1281.97	0.08927	1281.97	0.09241										292.577	-5.03	79.2361	195.73
	1280.04	0.07497	1560.13	0.01566	1280.04	0.08814	1280.04	0.08816	1282.45	0.08802	1282.45	0.09104										292.987	-3.3	79.3391	151.4
	1280.52	0.07377	1561.09	0.01458	1280.52	0.08727	1280.52	0.08712	1282.93	0.08673	1282.93	0.08959										293.462	-1.59	79.4502	212.35
	1281.01	0.07249	1562.06	0.01365	1281.01	0.08632	1281.01	0.086	1283.42	0.0854	1283.42	0.08811										293.901	0.03	79.6922	123.67
	1281.49	0.07114	1563.02	0.01295	1281.49	0.08527	1281.49	0.08479	1283.9	0.08404	1283.9	0.08658										294.344	-1	79.7933	155.76
	1281.97	0.06973	1563.99	0.0125	1281.97	0.08415	1281.97	0.08349	1284.38	0.08264	1284.38	0.08501										294.804	-1.06	80.0438	154.81
	1282.45	0.0683	1564.95	0.01226	1282.45	0.08298	1282.45	0.08212	1284.86	0.08118	1284.86	0.08339										295.246	1.69	80.2242	151.41
	1282.93	0.06686	1565.91	0.01216	1282.93	0.08176	1282.93	0.08072	1285.34	0.07964	1285.34	0.08172										295.703	4.78	80.3397	155.64
	1283.42	0.06544	1566.88	0.01213	1283.42	0.08053	1283.42	0.07929	1285.83	0.07804	1285.83	0.07998										296.167	2.46	80.4427	128.09
	1283.9	0.06405	1567.84	0.01212	1283.9	0.0793	1283.9	0.07785	1286.31	0.07636	1286.31	0.07819										296.606	7.22	80.5582	135.42
	1284.38	0.06268	1568.81	0.01209	1284.38	0.07804	1284.38	0.07639	1286.79	0.07464	1286.79	0.07636										297.068	7.84	80.6867	162.01
	1284.86	0.06134	1569.77	0.01203	1284.86	0.07676	1284.86	0.07491	1287.27	0.07287	1287.27	0.07451										297.56	6.44	80.9494	151.43
	1285.34	0.06001	1570.74	0.01199	1285.34	0.07543	1285.34	0.07339	1287.76	0.0711	1287.76	0.07267										298.029	4.08	81.136	201.67
	1285.83	0.05867	1571.7	0.01197	1285.83	0.07405	1285.83	0.07182	1288.24	0.06933	1288.24	0.07084										298.481	10.84	81.3633	176.12
	1286.31	0.05731	1572.66	0.012	1286.31	0.07262	1286.31	0.07021	1288.72	0.06759	1288.72	0.06906										298.951	9.4	81.4727	109.19
	1286.79	0.05596	1573.63	0.01207	1286.79	0.07114	1286.79	0.06858	1289.2	0.0659	1289.2	0.06733										299.42	12.24	81.5836	163.49
	1287.27	0.0546	1574.59	0.01212	1287.27	0.06965	1287.27	0.06695	1289.68	0.06427	1289.68	0.06567										299.896	12.17	81.7706	181.34
	1287.76	0.05326	1575.56	0.0121	1287.76	0.06816	1287.76	0.06532	1290.16	0.06273	1290.16	0.0641										300.376	13.15	81.9983	156.83
	1288.24	0.05196	1576.52	0.01199	1288.24	0.0667	1288.24	0.06373	1290.65	0.06126	1290.65	0.0626										300.81	11.63	82.1259	193.8
	1288.72	0.05071	1577.49	0.01177	1288.72	0.06531	1288.72	0.06218	1291.13	0.05987	1291.13	0.06117										301.325	15.21	82.244	127.27
	1289.2	0.04953	1578.45	0.0115	1289.2	0.06399	1289.2	0.06069	1291.61	0.05854	1291.61	0.05979										301.785	15.75	82.3618	142.76
	1289.68	0.04841	1579.41	0.01123	1289.68	0.06275	1289.68	0.05925	1292.09	0.05723	1292.09	0.05843										302.251	12.88	82.4703	155.95
	1290.16	0.04735	1580.38	0.01101	1290.16	0.06159	1290.16	0.05789	1292.58	0.05594	1292.58	0.05706										302.722	13.58	82.6	151.85
	1290.65	0.04634	1581.34	0.01088	1290.65	0.06049	1290.65	0.05658	1293.06	0.05464	1293.06	0.05567										303.161	16.65	82.7873	126.8
	1291.13	0.04535	1582.31	0.01084	1291.13	0.05942	1291.13	0.05533	1293.54	0.05334	1293.54	0.05425										303.666	17.14	82.9066	133.84
	1291.61	0.04435	1583.27	0.01088	1291.61	0.05836	1291.61	0.05411	1294.02	0.05205	1294.02	0.05282										304.156	16.89	83.0242	191.56
	1292.09	0.04332	1584.23	0.01096	1292.09	0.05726	1292.09	0.05289	1294.51	0.05077	1294.51	0.0514										304.678	18.63	83.334	152.71
	1292.58	0.04226	1585.2	0.01108	1292.58	0.05611	1292.58	0.05165	1294.99	0.0495	1294.99	0.04999										305.109	20.78	83.4435	145.1
	1293.06	0.04115	1586.16	0.01119	1293.06	0.0549	1293.06	0.05041	1295.47	0.04825	1295.47	0.04862										305.53	19.54	83.5644	227.06
	1293.54	0.04002	1587.13	0.01129	1293.54	0.05362	1293.54	0.04915	1295.95	0.04699	1295.95	0.04728										305.949	23.29	83.6677	169.57
	1294.02	0.03886	1588.09	0.01137	1294.02	0.05228	1294.02	0.04792	1296.43	0.04573	1296.43	0.04598										306.42	20.7	83.7896	176.66
	1294.51	0.03769	1589.06	0.01141	1294.51	0.0509	1294.51	0.0467	1296.91	0.04448	1296.91	0.04472										306.888	23.6	84.3606	169.53
	1294.99	0.03651	1590.02	0.0114	1294.99	0.04949	1294.99	0.04553	1297.4	0.04323	1297.4	0.04349										307.369	23.85	84.4749	163.58
	1295.47	0.03532	1590.98	0.01133	1295.47	0.04806	1295.47	0.04438	1297.88	0.042	1297.88	0.04228										307.846	24.89	84.5896	187.83
	1295.95	0.03412	1591.95	0.01119	1295.95	0.04661	1295.95	0.04325	1298.36	0.0408	1298.36	0.0411										308.308	25.66	84.7102	128.71
	1296.43	0.03292	1592.91	0.01099	1296.43	0.04517	1296.43	0.04212	1298.84	0.03963	1298.84	0.03992										308.77	21.9	84.8162	194.08
	1296.91	0.03172	1593.88	0.01074	1296.91	0.04373	1296.91	0.04097	1299.33	0.0385	1299.33	0.03875										309.243	28.38	84.9354	149.38
	1297.4	0.03053	1594.84	0.01047	1297.4	0.04232	1297.4	0.03981	1299.81	0.03739	1299.81	0.03758										309.696	28.62	85.0495	160.63
	1297.88	0.02936	1595.81	0.01021	1297.88	0.04094	1297.88	0.03864	1300.29	0.03628	1300.29	0.03642										310.137	27.81	85.1762	176.63
	1298.36	0.02822	1596.77	0.00999	1298.36	0.03959	1298.36	0.03749	1300.77	0.03519	1300.77	0.03527										310.584	28.91	85.2884	225.53
	1298.84	0.0271	1597.73	0.00983	1298.84	0.03826	1298.84	0.03635	1301.25	0.03411	1301.25	0.03415										311.032	33.66	85.3959	179.05
	1299.33	0.02601	1598.7	0.00974	1299.33	0.03696	1299.33	0.03525	1301.74	0.03305	1301.74	0.03307										311.463	28.13	85.5109	61.93
	1299.81	0.02495	1599.66	0.00974	1299.81	0.03566	1299.81	0.03418	1302.22	0.03202	1302.22	0.03204										311.92	32.67	85.6234	183.56
	1300.29	0.02391	1600.63	0.00982	1300.29	0.03439	1300.29	0.03312	1302.7	0.03103	1302.7	0.03105										312.372	30.87	85.7395	149.81
	1300.77	0.02289	1601.59	0.00999	1300.77	0.03314	1300.77	0.03208	1303.18	0.03008	1303.18	0.03009										312.866	30.84	85.8607	142.41
	1301.25	0.0219	1602.56	0.01022	1301.25	0.03192	1301.25	0.03105	1303.66	0.02919	1303.66	0.02916										313.324	31.23	85.9686	195.68
	1301.74	0.02094	1603.52	0.01052	1301.74	0.03076	1301.74	0.03003	1304.15	0.02837	1304.15	0.02826										313.754	30.98	86.0853	167.15
	1302.22	0.02001	1604.48	0.01088	1302.22	0.02964	1302.22	0.02904	1304.63	0.02761	1304.63	0.0274										314.203	33.85	86.2803	124.37
	1302.7	0.01911	1605.45	0.01126	1302.7	0.02858	1302.7	0.02809	1305.11	0.02694	1305.11	0.02659										314.65	34.14	86.6061	102.06
	1303.18	0.01823	1606.41	0.01167	1303.18	0.02757	1303.18	0.02718	1305.59	0.02632	1305.59	0.02583										315.136	34.73	86.7974	136.49
	1303.66	0.01738	1607.38	0.01209	1303.66	0.0266	1303.66	0.02633	1306.08	0.02576	1306.08	0.02514										315.558	33.13	87.0646	154.55
	1304.15	0.01658	1608.34	0.01252	1304.15	0.02569	1304.15	0.02555	1306.56	0.02523	1306.56	0.02451										316.039	34.24	87.1862	174.28
	1304.63	0.01583	1609.31	0.013	1304.63	0.02483	1304.63	0.02484	1307.04	0.02471	1307.04	0.02394										316.553	34.8	87.3074	189.84
	1305.11	0.01513	1610.27	0.01356	1305.11	0.02404	1305.11	0.02422	1307.52	0.02419	1307.52	0.02342										317.026	33.63	87.4212	166.77
	1305.59	0.0145	1611.23	0.01422	1305.59	0.02329	1305.59	0.02366	1308	0.02367	1308	0.02293										317.512	33.67	87.5345	189.03
	1306.08	0.01391	1612.2	0.01504	1306.08	0.02261	1306.08	0.02316	1308.49	0.02315	1308.49	0.02249										317.937	37.06	87.6462	124.53
	1306.56	0.01336	1613.16	0.016	1306.56	0.02196	1306.56	0.02269	1308.97	0.02267	1308.97	0.02209										318.471	38.11	88.3938	132.85
	1307.04	0.01282	1614.13	0.01711	1307.04	0.02136	1307.04	0.02225	1309.45	0.02224	1309.45	0.02172										318.922	37.82	88.5804	180.06
	1307.52	0.0123	1615.09	0.01832	1307.52	0.0208	1307.52	0.0218	1309.93	0.02187	1309.93	0.02139										319.384	37.44	88.7583	158.71
	1308	0.0118	1616.06	0.01957	1308	0.02029	1308	0.02136	1310.41	0.02156	1310.41	0.02109										319.845	36.99	88.909	142.72
	1308.49	0.01131	1617.02	0.02082	1308.49	0.01984	1308.49	0.02092	1310.9	0.02131	1310.9	0.02081										320.335	39.04	89.0782	116.56
	1308.97	0.01086	1617.98	0.02203	1308.97	0.01943	1308.97	0.0205	1311.38	0.02111	1311.38	0.02054										320.806	40.11	89.237	186.94
	1309.45	0.01045	1618.95	0.0232	1309.45	0.01907	1309.45	0.0201	1311.86	0.02092	1311.86	0.02028										321.244	40.09	89.409	177.3
	1309.93	0.01007	1619.91	0.02433	1309.93	0.01874	1309.93	0.01974	1312.34	0.02074	1312.34	0.02003										321.748	39.89	89.5744	142.38
	1310.41	0.00972	1620.88	0.02542	1310.41	0.01842	1310.41	0.01942	1312.83	0.02056	1312.83	0.01979										322.175	42.41	89.7347	152.29
	1310.9	0.00939	1621.84	0.02647	1310.9	0.01809	1310.9	0.01913	1313.31	0.02038	1313.31	0.01959										322.682	40.49	89.8989	150.71
	1311.38	0.00907	1622.81	0.02744	1311.38	0.01776	1311.38	0.01886	1313.79	0.02019	1313.79	0.0194										323.132	43.09	90.046	150.84
	1311.86	0.00877	1623.77	0.02829	1311.86	0.01742	1311.86	0.01861	1314.27	0.02001	1314.27	0.01924										323.567	40.44	90.2183	172.09
	1312.34	0.0085	1624.73	0.02896	1312.34	0.01709	1312.34	0.01837	1314.75	0.01985	1314.75	0.0191										323.974	43.09	90.5026	258.17
	1312.83	0.00826	1625.7	0.02944	1312.83	0.0168	1312.83	0.01813	1315.24	0.01971	1315.24	0.01897										324.424	42.35	90.6579	225.81
	1313.31	0.00807	1626.66	0.02971	1313.31	0.01655	1313.31	0.01791	1315.72	0.01961	1315.72	0.01885										324.873	43.68	90.8291	193.49
	1313.79	0.00791	1627.63	0.02982	1313.79	0.01636	1313.79	0.0177	1316.2	0.01954	1316.2	0.01873										325.354	42.15	90.9776	149.16
	1314.27	0.00779	1628.59	0.02983	1314.27	0.01621	1314.27	0.01751	1316.68	0.01949	1316.68	0.01862										325.825	41.74	91.1246	198.92
	1314.75	0.00768	1629.55	0.0298	1314.75	0.0161	1314.75	0.01734	1317.16	0.01945	1317.16	0.01852										326.262	45.27	91.2901	189
	1315.24	0.00758	1630.52	0.0298	1315.24	0.01601	1315.24	0.0172	1317.65	0.0194	1317.65	0.01843										326.783	42.91	91.435	143.37
	1315.72	0.00749	1631.48	0.02982	1315.72	0.01594	1315.72	0.0171	1318.13	0.0193	1318.13	0.01831										327.259	44.29	91.5906	140.57
	1316.2	0.0074	1632.45	0.02983	1316.2	0.01589	1316.2	0.01703	1318.61	0.01913	1318.61	0.01818										327.726	45.94	91.7543	156.96
	1316.68	0.00733	1633.41	0.02973	1316.68	0.01584	1316.68	0.01699	1319.09	0.0189	1319.09	0.01801										328.145	44.59	91.9132	164.98
	1317.16	0.00727	1634.38	0.02937	1317.16	0.01578	1317.16	0.01696	1319.58	0.01859	1319.58	0.0178										328.635	41.79	92.0754	242.07
	1317.65	0.00722	1635.34	0.02867	1317.65	0.01571	1317.65	0.01693	1320.06	0.01825	1320.06	0.01756										329.081	45.63	92.24	163.1
	1318.13	0.00716	1636.3	0.02763	1318.13	0.01562	1318.13	0.01687	1320.54	0.01791	1320.54	0.01732										329.56	44.27	92.3849	101.52
	1318.61	0.0071	1637.27	0.02639	1318.61	0.01551	1318.61	0.01677	1321.02	0.01759	1321.02	0.01707										330.004	45.74	92.5614	145.63
	1319.09	0.00703	1638.23	0.02512	1319.09	0.01537	1319.09	0.01661	1321.5	0.01731	1321.5	0.01684										330.422	46.01	92.7905	175.72
	1319.58	0.00694	1639.2	0.024	1319.58	0.01524	1319.58	0.0164	1321.99	0.01708	1321.99	0.01663										330.851	44.37	92.9555	151.27
	1320.06	0.00685	1640.16	0.02313	1320.06	0.01511	1320.06	0.01616	1322.47	0.0169	1322.47	0.01645										331.301	47.83	93.1338	118.51
	1320.54	0.00677	1641.12	0.02253	1320.54	0.01501	1320.54	0.01592	1322.95	0.01677	1322.95	0.01629										331.76	46.68	93.4232	126.32
	1321.02	0.00669	1642.09	0.02219	1321.02	0.01493	1321.02	0.0157	1323.43	0.01671	1323.43	0.01618										332.211	50.88	93.5752	177.31
	1321.5	0.00661	1643.05	0.02206	1321.5	0.01487	1321.5	0.01551	1323.91	0.0167	1323.91	0.01611										332.663	47.82	93.7325	204.27
	1321.99	0.00655	1644.02	0.02206	1321.99	0.01482	1321.99	0.01536	1324.4	0.01677	1324.4	0.01612										333.12	46.54	93.9048	152.23
	1322.47	0.00648	1644.98	0.0221	1322.47	0.01478	1322.47	0.01525	1324.88	0.0169	1324.88	0.0162										333.611	49.37	94.0504	167.5
	1322.95	0.00643	1645.95	0.02214	1322.95	0.01475	1322.95	0.01516	1325.36	0.0171	1325.36	0.01635										334.082	46.55	94.2049	192.46
	1323.43	0.00639	1646.91	0.02213	1323.43	0.01473	1323.43	0.0151	1325.84	0.01735	1325.84	0.01658										334.53	50.85	94.354	198.22
	1323.91	0.00638	1647.88	0.02208	1323.91	0.01474	1323.91	0.01507	1326.33	0.01764	1326.33	0.01685										334.998	44.78	94.5018	146.66
	1324.4	0.0064	1648.84	0.02196	1324.4	0.01479	1324.4	0.0151	1326.81	0.01793	1326.81	0.01716										335.444	51.32	94.6682	187.05
	1324.88	0.00647	1649.8	0.02175	1324.88	0.01489	1324.88	0.01517	1327.29	0.01822	1327.29	0.01749										335.937	51.61	94.8429	181.32
	1325.36	0.00657	1650.77	0.02136	1325.36	0.01503	1325.36	0.01531	1327.77	0.01848	1327.77	0.01783										336.418	48.85	95.0026	137.04
	1325.84	0.0067	1651.73	0.02073	1325.84	0.01519	1325.84	0.01549	1328.25	0.01871	1328.25	0.01815										336.919	49.85	95.1485	208.52
	1326.33	0.00686	1652.7	0.01982	1326.33	0.01536	1326.33	0.0157	1328.73	0.0189	1328.73	0.01845										337.358	53.07	95.45	126.74
	1326.81	0.00704	1653.66	0.01871	1326.81	0.01555	1326.81	0.01594	1329.22	0.01907	1329.22	0.01872										337.83	53.39	95.616	138.52
	1327.29	0.00723	1654.62	0.01753	1327.29	0.01574	1327.29	0.01618	1329.7	0.01921	1329.7	0.01895										338.27	51.98	95.778	220.64
	1327.77	0.00743	1655.59	0.01643	1327.77	0.01595	1327.77	0.01642	1330.18	0.01933	1330.18	0.01915										338.743	51.29	95.9438	211.18
	1328.25	0.00764	1656.55	0.01551	1328.25	0.01616	1328.25	0.01666	1330.66	0.01945	1330.66	0.01931										339.184	55.65	96.0919	198.57
	1328.73	0.00784	1657.52	0.01479	1328.73	0.01637	1328.73	0.01689	1331.15	0.01958	1331.15	0.01945										339.676	54.32	96.2545	155.68
	1329.22	0.00804	1658.48	0.01425	1329.22	0.01658	1329.22	0.01711	1331.63	0.01972	1331.63	0.01957										340.16	52.79	96.5388	186.01
	1329.7	0.00822	1659.44	0.01388	1329.7	0.01677	1329.7	0.01731	1332.11	0.01986	1332.11	0.01969										340.632	55.98	96.6573	193.85
	1330.18	0.00838	1660.41	0.01362	1330.18	0.01693	1330.18	0.0175	1332.59	0.02002	1332.59	0.01982										341.117	54.19	96.7711	175.15
	1330.66	0.00853	1661.37	0.01346	1330.66	0.01706	1330.66	0.01767	1333.07	0.02018	1333.07	0.01995										341.568	54.38	96.891	185.2
	1331.15	0.00866	1662.34	0.01336	1331.15	0.01719	1331.15	0.01782	1333.56	0.02033	1333.56	0.02009										342.009	55.74	97.0097	141.51
	1331.63	0.00879	1663.3	0.01332	1331.63	0.01732	1331.63	0.01795	1334.04	0.02048	1334.04	0.02023										342.464	54.31	97.1504	185.67
	1332.11	0.00892	1664.27	0.01334	1332.11	0.01745	1332.11	0.01808	1334.52	0.02062	1334.52	0.02038										342.972	54.85	97.27	141.66
	1332.59	0.00903	1665.23	0.01342	1332.59	0.0176	1332.59	0.01821	1335	0.02076	1335	0.02054										343.466	54.49	97.3843	132.81
	1333.07	0.00911	1666.19	0.01358	1333.07	0.01775	1333.07	0.01834	1335.48	0.02089	1335.48	0.02071										343.953	57.51	97.5126	145.81
	1333.56	0.00916	1667.16	0.01377	1333.56	0.01787	1333.56	0.01848	1335.97	0.02103	1335.97	0.02089										344.421	56.1	97.6151	179.75
	1334.04	0.00916	1668.12	0.01398	1334.04	0.01796	1334.04	0.01864	1336.45	0.02118	1336.45	0.0211										344.892	55.03	97.7175	145.36
	1334.52	0.00912	1669.09	0.01413	1334.52	0.01799	1334.52	0.01878	1336.93	0.02134	1336.93	0.02132										345.32	58.79	97.8327	188.19
	1335	0.00905	1670.05	0.01418	1335	0.01799	1335	0.01892	1337.41	0.02149	1337.41	0.02152										345.763	57.93	97.9396	156.97
	1335.48	0.00896	1671.02	0.01408	1335.48	0.01795	1335.48	0.01905	1337.9	0.02161	1337.9	0.02167										346.214	56.8	98.0483	176.23
	1335.97	0.00886	1671.98	0.01384	1335.97	0.01789	1335.97	0.01914	1338.38	0.02165	1338.38	0.02171										346.69	59.91	98.1538	211.31
	1336.45	0.00874	1672.94	0.01352	1336.45	0.01782	1336.45	0.01921	1338.86	0.02158	1338.86	0.02159										347.14	61.92	98.2659	173.87
	1336.93	0.00861	1673.91	0.01316	1336.93	0.01775	1336.93	0.01925	1339.34	0.02136	1339.34	0.02126										347.611	60.99	98.3767	217.32
	1337.41	0.00843	1674.87	0.01285	1337.41	0.01765	1337.41	0.01924	1339.82	0.02097	1339.82	0.02074										348.119	62.1	98.478	170.22
	1337.9	0.0082	1675.84	0.01265	1337.9	0.01752	1337.9	0.01917	1340.31	0.02045	1340.31	0.02007										348.579	63.47	98.5779	172.81
	1338.38	0.00791	1676.8	0.01259	1338.38	0.01732	1338.38	0.01903	1340.79	0.01985	1340.79	0.01933										349.078	64.52	98.7109	165.67
	1338.86	0.00756	1677.77	0.01269	1338.86	0.01704	1338.86	0.01879	1341.27	0.01922	1341.27	0.0186										349.521	60.41	98.8367	170.74
	1339.34	0.00719	1678.73	0.01294	1339.34	0.01668	1339.34	0.01846	1341.75	0.01862	1341.75	0.01793										349.98	64.72	98.9664	197.45
	1339.82	0.00681	1679.69	0.01332	1339.82	0.01626	1339.82	0.01806	1342.23	0.01809	1342.23	0.01736										350.435	63.08	99.0776	204.78
	1340.31	0.00645	1680.66	0.01379	1340.31	0.01581	1340.31	0.01762	1342.72	0.01764	1342.72	0.0169										350.891	63.38	99.1947	157.46
	1340.79	0.00613	1681.62	0.01424	1340.79	0.01535	1340.79	0.01719	1343.2	0.01728	1343.2	0.01656										351.353	64.12	99.3162	181.43
	1341.27	0.00583	1682.59	0.01456	1341.27	0.01492	1341.27	0.01678	1343.68	0.01701	1343.68	0.01634										351.847	64.53	99.4196	164.51
	1341.75	0.00555	1683.55	0.01464	1341.75	0.01452	1341.75	0.01642	1344.16	0.01681	1344.16	0.01619										352.349	67.07	99.5375	228.79
	1342.23	0.0053	1684.52	0.01441	1342.23	0.01417	1342.23	0.0161	1344.65	0.01666	1344.65	0.01608										352.77	65.4	99.6479	163.98
	1342.72	0.00508	1685.48	0.01392	1342.72	0.01389	1342.72	0.01583	1345.13	0.01654	1345.13	0.01598										353.21	67.94	99.7682	155.28
	1343.2	0.00491	1686.44	0.01329	1343.2	0.01367	1343.2	0.0156	1345.61	0.01643	1345.61	0.01587										353.667	67.94	99.8909	146.9
	1343.68	0.00477	1687.41	0.01267	1343.68	0.0135	1343.68	0.01541	1346.09	0.01632	1346.09	0.01573										354.168	69.47	100.01	138.26
	1344.16	0.00467	1688.37	0.01217	1344.16	0.01338	1344.16	0.01524	1346.57	0.01622	1346.57	0.0156										354.662	67.6	100.113	165.31
	1344.65	0.00458	1689.34	0.01186	1344.65	0.01327	1344.65	0.0151	1347.06	0.01615	1347.06	0.01548										355.088	67.94	100.235	174.42
	1345.13	0.00448	1690.3	0.0118	1345.13	0.01314	1345.13	0.01496	1347.54	0.01611	1347.54	0.01539										355.561	70.12	100.362	151.95
	1345.61	0.00434	1691.27	0.012	1345.61	0.01298	1345.61	0.01483	1348.02	0.01608	1348.02	0.01533										355.987	67.11	100.499	144.02
	1346.09	0.00416	1692.23	0.01247	1346.09	0.01279	1346.09	0.01471	1348.5	0.01605	1348.5	0.01528										356.503	70.19	100.617	177.64
	1346.57	0.00395	1693.19	0.0132	1346.57	0.01259	1346.57	0.01462	1348.98	0.016	1348.98	0.01522										356.922	69.86	100.727	175.73
	1347.06	0.00373	1694.16	0.01413	1347.06	0.01238	1347.06	0.01454	1349.47	0.01591	1349.47	0.01512										357.369	71.63	100.841	119.52
	1347.54	0.00349	1695.12	0.01517	1347.54	0.01219	1347.54	0.01448	1349.95	0.01581	1349.95	0.01498										357.856	70.46	100.943	133.37
	1348.02	0.00326	1696.09	0.01621	1348.02	0.012	1348.02	0.01444	1350.43	0.01572	1350.43	0.01484										358.372	70.13	101.044	134.63
	1348.5	0.00301	1697.05	0.01707	1348.5	0.01181	1348.5	0.01437	1350.91	0.01568	1350.91	0.01473										358.824	69.84	101.155	150.8
	1348.98	0.00275	1698.02	0.01761	1348.98	0.01158	1348.98	0.01427	1351.39	0.01571	1351.39	0.01467										359.27	74.31	101.267	157.81
	1349.47	0.00247	1698.98	0.01776	1349.47	0.01132	1349.47	0.01411	1351.88	0.01583	1351.88	0.01469										359.716	73.55	101.38	164.22
	1349.95	0.00218	1699.94	0.01751	1349.95	0.01104	1349.95	0.01393	1352.36	0.01601	1352.36	0.01478										360.174	71.81	101.5	185.37
	1350.43	0.0019	1700.91	0.01696	1350.43	0.01077	1350.43	0.01374	1352.84	0.01622	1352.84	0.01491										360.674	74.34	101.611	181.95
	1350.91	0.00165	1701.87	0.01624	1350.91	0.01055	1350.91	0.01359	1353.32	0.01643	1353.32	0.01505										361.123	75.62	101.729	141.66
	1351.39	0.00144	1702.84	0.01546	1351.39	0.0104	1351.39	0.01351	1353.81	0.01663	1353.81	0.0152										361.608	77.68	101.848	141.71
	1351.88	0.00128	1703.8	0.01469	1351.88	0.01033	1351.88	0.0135	1354.29	0.01681	1354.29	0.01534										362.067	74.29	101.979	156.7
	1352.36	0.00114	1704.76	0.01397	1352.36	0.01031	1352.36	0.01356	1354.77	0.017	1354.77	0.01549										362.541	75.69	102.101	142.19
	1352.84	0.000999976	1705.73	0.01332	1352.84	0.01031	1352.84	0.01367	1355.25	0.01722	1355.25	0.01568										362.994	77.89	102.21	194.66
	1353.32	0.000845143	1706.69	0.01276	1353.32	0.01031	1353.32	0.0138	1355.73	0.01748	1355.73	0.01592										363.418	82.12	102.335	158.84
	1353.81	0.000675698	1707.66	0.01233	1353.81	0.01028	1353.81	0.01393	1356.22	0.01778	1356.22	0.01623										363.847	73.73	102.458	98.16
	1354.29	0.000511924	1708.62	0.01207	1354.29	0.01024	1354.29	0.01406	1356.7	0.01812	1356.7	0.01659										364.293	78.56	102.576	192.99
	1354.77	0.000383895	1709.59	0.01201	1354.77	0.01022	1354.77	0.01422	1357.18	0.01848	1357.18	0.01701										364.783	79.27	102.701	157.58
	1355.25	0.000316977	1710.55	0.01218	1355.25	0.01025	1355.25	0.0144	1357.66	0.01887	1357.66	0.01748										365.236	84.09	102.811	159.76
	1355.73	0.000318535	1711.51	0.01258	1355.73	0.01035	1355.73	0.01463	1358.14	0.01932	1358.14	0.01802										365.703	82.3	102.913	175.77
	1356.22	0.000377727	1712.48	0.01318	1356.22	0.01052	1356.22	0.0149	1358.63	0.01986	1358.63	0.01867										366.151	82.39	103.031	143.49
	1356.7	0.000475402	1713.44	0.0139	1356.7	0.01075	1356.7	0.01521	1359.11	0.02054	1359.11	0.01945										366.668	83.49	103.136	188.35
	1357.18	0.000599013	1714.41	0.01459	1357.18	0.01101	1357.18	0.01556	1359.59	0.02139	1359.59	0.02038										367.111	84.46	103.248	197.36
	1357.66	0.000752363	1715.37	0.01509	1357.66	0.01132	1357.66	0.01594	1360.07	0.02243	1360.07	0.02149										367.62	84.88	103.365	197.3
	1358.14	0.000955576	1716.34	0.01526	1358.14	0.01169	1358.14	0.01638	1360.56	0.02367	1360.56	0.02278										368.146	81.38	103.508	141.31
	1358.63	0.00124	1717.3	0.01504	1358.63	0.01214	1358.63	0.01689	1361.04	0.0251	1361.04	0.02425										368.594	83.51	103.619	164.04
	1359.11	0.00162	1718.26	0.01452	1359.11	0.01269	1359.11	0.0175	1361.52	0.02672	1361.52	0.02591										369.112	85.67	103.737	186.05
	1359.59	0.00211	1719.23	0.01386	1359.59	0.01336	1359.59	0.01824	1362	0.02848	1362	0.02773										369.572	85.58	103.858	189.68
	1360.07	0.00271	1720.19	0.0132	1360.07	0.01414	1360.07	0.01912	1362.48	0.03031	1362.48	0.02963										370.079	84.95	103.98	157.66
	1360.56	0.00341	1721.16	0.01265	1360.56	0.01502	1360.56	0.02016	1362.97	0.03211	1362.97	0.03152										370.611	90.1	104.097	119.7
	1361.04	0.00424	1722.12	0.01224	1361.04	0.01604	1361.04	0.02137	1363.45	0.03378	1363.45	0.03331										371.08	90.43	104.197	148.48
	1361.52	0.00524	1723.09	0.012	1361.52	0.01723	1361.52	0.02277	1363.93	0.0353	1363.93	0.03497										371.551	89.73	104.299	181.65
	1362	0.00646	1724.05	0.01192	1362	0.01864	1362	0.02436	1364.41	0.03669	1364.41	0.0365										371.986	85.11	104.415	182.44
	1362.48	0.00792	1725.01	0.012	1362.48	0.02029	1362.48	0.02608	1364.89	0.03804	1364.89	0.03799										372.495	92.55	104.534	163.89
	1362.97	0.0096	1725.98	0.01224	1362.97	0.02214	1362.97	0.02786	1365.38	0.03942	1365.38	0.03951										372.942	92.81	104.642	198.54
	1363.45	0.01139	1726.94	0.01262	1363.45	0.02409	1363.45	0.02959	1365.86	0.04094	1365.86	0.04115										373.381	91.34	104.774	169.56
	1363.93	0.01316	1727.91	0.01313	1363.93	0.02601	1363.93	0.03122	1366.34	0.04266	1366.34	0.04298										373.851	91.23	104.883	177.77
	1364.41	0.01484	1728.87	0.01372	1364.41	0.02784	1364.41	0.03274	1366.82	0.04463	1366.82	0.04504										374.32	90.08	104.997	181.87
	1364.89	0.01644	1729.83	0.01434	1364.89	0.02958	1364.89	0.03419	1367.31	0.04686	1367.31	0.04734										374.839	92.4	105.1	165.5
	1365.38	0.01798	1730.8	0.01488	1365.38	0.0313	1365.38	0.03566	1367.79	0.0493	1367.79	0.04984										375.336	96.88	105.224	195.28
	1365.86	0.01955	1731.76	0.01524	1365.86	0.03307	1365.86	0.03721	1368.27	0.05187	1368.27	0.05245										375.79	93.8	105.337	192.87
	1366.34	0.02124	1732.73	0.01535	1366.34	0.03499	1366.34	0.03892	1368.75	0.05447	1368.75	0.05508										376.243	95.13	105.462	181.42
	1366.82	0.02311	1733.69	0.01517	1366.82	0.03714	1366.82	0.04083	1369.23	0.05702	1369.23	0.05766										376.799	96.29	105.574	199.26
	1367.31	0.02521	1734.66	0.01477	1367.31	0.03956	1367.31	0.04295	1369.72	0.05949	1369.72	0.06018										377.333	92.66	105.692	142.24
	1367.79	0.02755	1735.62	0.01424	1367.79	0.04224	1367.79	0.04525	1370.2	0.06188	1370.2	0.06263										377.768	95.9	105.816	201.9
	1368.27	0.03007	1736.58	0.01367	1368.27	0.04514	1368.27	0.04768	1370.68	0.06426	1370.68	0.06508										378.259	95.17	105.929	204.47
	1368.75	0.0327	1737.55	0.01313	1368.75	0.04815	1368.75	0.05014	1371.16	0.06669	1371.16	0.0676										378.764	94.79	106.072	199.19
	1369.23	0.03536	1738.51	0.01263	1369.23	0.05119	1369.23	0.05259	1371.64	0.06927	1371.64	0.07028										379.252	95.47	106.194	197.1
	1369.72	0.03798	1739.48	0.01219	1369.72	0.0542	1369.72	0.05496	1372.13	0.07211	1372.13	0.07323										379.699	96.91	106.312	127.27
	1370.2	0.04055	1740.44	0.01181	1370.2	0.05714	1370.2	0.05727	1372.61	0.07532	1372.61	0.07655										380.175	97.5	106.444	160.41
	1370.68	0.04306	1741.4	0.01148	1370.68	0.06003	1370.68	0.05954	1373.09	0.079	1373.09	0.08036										380.694	96.44	106.572	191.3
	1371.16	0.04554	1742.37	0.01121	1371.16	0.06291	1371.16	0.06184	1373.57	0.08315	1373.57	0.08465										381.148	98.76	106.673	175.43
	1371.64	0.04807	1743.33	0.011	1371.64	0.06589	1371.64	0.06424	1374.06	0.08764	1374.06	0.0893										381.614	97.08	106.805	162.59
	1372.13	0.05075	1744.3	0.01084	1372.13	0.06907	1372.13	0.06685	1374.54	0.09221	1374.54	0.09405										382.026	96.62	106.916	149.42
	1372.61	0.05371	1745.26	0.01071	1372.61	0.07262	1372.61	0.0698	1375.02	0.09661	1375.02	0.09862										382.469	99.64	107.029	180.59
	1373.09	0.05711	1746.23	0.01057	1373.09	0.07671	1373.09	0.07321	1375.5	0.10071	1375.5	0.10289										382.969	99.73	107.136	178.97
	1373.57	0.06103	1747.19	0.01036	1373.57	0.08144	1373.57	0.07712	1375.98	0.10458	1375.98	0.10691										383.43	99.14	107.26	162.89
	1374.06	0.06545	1748.15	0.01003	1374.06	0.08676	1374.06	0.08143	1376.47	0.10837	1376.47	0.11085										383.858	101.23	107.38	146.78
	1374.54	0.07016	1749.12	0.00956	1374.54	0.09239	1374.54	0.08591	1376.95	0.1123	1376.95	0.11491										384.32	102.93	107.494	225.6
	1375.02	0.07487	1750.08	0.00896	1375.02	0.09801	1375.02	0.09028	1377.43	0.1165	1377.43	0.11923										384.762	98.09	107.625	179.99
	1375.5	0.07939	1751.05	0.0083	1375.5	0.10339	1375.5	0.0944	1377.91	0.12105	1377.91	0.12387										385.214	101.37	107.754	149.49
	1375.98	0.08367	1752.01	0.00763	1375.98	0.10851	1375.98	0.09828	1378.39	0.1259	1378.39	0.12879										385.668	102.58	107.877	107.63
	1376.47	0.08784	1752.98	0.00705	1376.47	0.11354	1376.47	0.10209	1378.88	0.13093	1378.88	0.13386										386.115	101.86	107.994	194.17
	1376.95	0.09206	1753.94	0.00657	1376.95	0.1187	1376.95	0.10601	1379.36	0.13596	1379.36	0.1389										386.597	102.77	108.106	114.2
	1377.43	0.09649	1754.9	0.00623	1377.43	0.12419	1377.43	0.11019	1379.84	0.14082	1379.84	0.14375										387.2	103.85	108.219	172.09
	1377.91	0.10122	1755.87	0.00602	1377.91	0.13011	1377.91	0.1147	1380.32	0.14538	1380.32	0.14831										387.666	102.91	108.323	223.44
	1378.39	0.10624	1756.83	0.00589	1378.39	0.13643	1378.39	0.11951	1380.81	0.14954	1380.81	0.15248										388.169	105.21	108.451	139.42
	1378.88	0.11143	1757.8	0.00582	1378.88	0.14301	1378.88	0.12451	1381.29	0.15322	1381.29	0.1562										388.655	105.1	108.58	203.41
	1379.36	0.11663	1758.76	0.00575	1379.36	0.14962	1379.36	0.12952	1381.77	0.15632	1381.77	0.15937										389.098	103.83	108.681	75.53
	1379.84	0.12167	1759.73	0.00565	1379.84	0.15601	1379.84	0.13437	1382.25	0.15875	1382.25	0.16193										389.53	104.16	108.781	190.17
	1380.32	0.1264	1760.69	0.00552	1380.32	0.16198	1380.32	0.13891	1382.73	0.16049	1382.73	0.16382										389.97	105.43	108.905	213.85
	1380.81	0.13074	1761.65	0.00538	1380.81	0.16739	1380.81	0.14305	1383.21	0.16158	1383.21	0.16506										390.478	105.16	109.027	153.87
	1381.29	0.13459	1762.62	0.00524	1381.29	0.17209	1381.29	0.14668	1383.7	0.16215	1383.7	0.16578										390.933	105.54	109.141	152.02
	1381.77	0.13784	1763.58	0.00516	1381.77	0.17592	1381.77	0.1497	1384.18	0.16233	1384.18	0.16612										391.352	107.24	109.251	158.15
	1382.25	0.14042	1764.55	0.00518	1382.25	0.17875	1382.25	0.15203	1384.66	0.1623	1384.66	0.16622										391.834	106.43	109.376	182.56
	1382.73	0.14226	1765.51	0.00532	1382.73	0.18053	1382.73	0.15364	1385.14	0.16213	1385.14	0.1662										392.289	106.86	109.493	210.32
	1383.21	0.14339	1766.47	0.00557	1383.21	0.18131	1383.21	0.15457	1385.63	0.16187	1385.63	0.16613										392.782	107.3	109.617	221.34
	1383.7	0.14391	1767.44	0.00593	1383.7	0.18125	1383.7	0.15496	1386.11	0.16154	1386.11	0.16603										393.284	107.32	109.745	175.25
	1384.18	0.14399	1768.4	0.00633	1384.18	0.18057	1384.18	0.15497	1386.59	0.16115	1386.59	0.16595										393.746	107.3	109.864	187.43
	1384.66	0.14377	1769.37	0.00669	1384.66	0.17945	1384.66	0.15475	1387.07	0.16079	1387.07	0.16595										394.192	107	109.971	218.47
	1385.14	0.1434	1770.33	0.00693	1385.14	0.17803	1385.14	0.15443	1387.56	0.16059	1387.56	0.16616										394.656	107.76	110.09	208.13
	1385.63	0.14297	1771.3	0.00698	1385.63	0.17637	1385.63	0.15405	1388.04	0.1607	1388.04	0.16669										395.109	107.21	110.213	195.56
	1386.11	0.14256	1772.26	0.00683	1386.11	0.17452	1386.11	0.15366	1388.52	0.16119	1388.52	0.16758										395.561	108.62	110.332	178.13
	1386.59	0.14226	1773.22	0.00651	1386.59	0.17261	1386.59	0.15331	1389	0.16208	1389	0.16884										396.022	109.26	110.447	116.34
	1387.07	0.14219	1774.19	0.00609	1387.07	0.17083	1387.07	0.15308	1389.48	0.16332	1389.48	0.17044										396.472	108.45	110.57	158.94
	1387.56	0.14245	1775.15	0.00567	1387.56	0.16947	1387.56	0.1531	1389.96	0.16487	1389.96	0.17233										396.931	109.8	110.683	147.19
	1388.04	0.14311	1776.12	0.0053	1388.04	0.16874	1388.04	0.15348	1390.45	0.16667	1390.45	0.17446										397.352	107.03	110.806	165.1
	1388.52	0.14418	1777.08	0.00501	1388.52	0.16872	1388.52	0.15424	1390.93	0.1687	1390.93	0.1768										397.879	109.04	110.946	97.6
	1389	0.1456	1778.05	0.0048	1389	0.16934	1389	0.15537	1391.41	0.17095	1391.41	0.17935										398.32	113.71	111.058	196.29
	1389.48	0.14732	1779.01	0.00466	1389.48	0.17049	1389.48	0.15678	1391.89	0.17346	1391.89	0.18213										398.831	108.82	111.18	158.35
	1389.96	0.14927	1779.97	0.00456	1389.96	0.17203	1389.96	0.15843	1392.38	0.17628	1392.38	0.18518										399.322	108.67	111.294	205.31
	1390.45	0.15139	1780.94	0.00446	1390.45	0.17387	1390.45	0.16026	1392.86	0.17947	1392.86	0.18859										399.793	112.43	111.412	182.07
	1390.93	0.15366	1781.9	0.00435	1390.93	0.17595	1390.93	0.16226	1393.34	0.1831	1393.34	0.19242										400.198	108.71	111.521	178.33
	1391.41	0.15606	1782.87	0.00423	1391.41	0.17825	1391.41	0.16443	1393.82	0.18718	1393.82	0.19672										400.702	109.45	111.645	153.63
	1391.89	0.1586	1783.83	0.00413	1391.89	0.18081	1391.89	0.16683	1394.3	0.19161	1394.3	0.20142										401.17	110.71	111.76	169.87
	1392.38	0.16134	1784.8	0.00409	1392.38	0.18367	1392.38	0.1695	1394.79	0.19613	1394.79	0.2063										401.617	110.47	111.872	169.07
	1392.86	0.16436	1785.76	0.00412	1392.86	0.18694	1392.86	0.17255	1395.27	0.20044	1395.27	0.21106										402.097	111	111.984	145.21
	1393.34	0.16776	1786.72	0.00426	1393.34	0.19073	1393.34	0.17603	1395.75	0.20431	1395.75	0.21542										402.561	113.19	112.096	180.09
	1393.82	0.1716	1787.69	0.0045	1393.82	0.19509	1393.82	0.17999	1396.23	0.20773	1396.23	0.21931										403.076	109.32	112.205	195.9
	1394.3	0.17585	1788.65	0.0048	1394.3	0.19995	1394.3	0.18432	1396.71	0.2108	1396.71	0.22282										403.533	109.11	112.314	198.73
	1394.79	0.18035	1789.62	0.00512	1394.79	0.20509	1394.79	0.18879	1397.2	0.21371	1397.2	0.22609										404.039	108.65	112.425	232.8
	1395.27	0.1848	1790.58	0.0054	1395.27	0.21016	1395.27	0.19309	1397.68	0.21661	1397.68	0.22926										404.503	109.62	112.542	189.29
	1395.75	0.18896	1791.55	0.00556	1395.75	0.21485	1395.75	0.197	1398.16	0.21957	1398.16	0.23237										404.952	110.61	112.668	122.79
	1396.23	0.19273	1792.51	0.0056	1396.23	0.21906	1396.23	0.20047	1398.64	0.22252	1398.64	0.23536										405.384	110.26	112.776	168.38
	1396.71	0.19618	1793.47	0.00553	1396.71	0.22288	1396.71	0.20363	1399.13	0.22529	1399.13	0.23807										405.839	109.53	112.91	207.5
	1397.2	0.19944	1794.44	0.00539	1397.2	0.22648	1397.2	0.20667	1399.61	0.22766	1399.61	0.24032										406.322	109.26	113.022	168.55
	1397.68	0.20266	1795.4	0.00522	1397.68	0.23003	1397.68	0.20973	1400.09	0.2295	1400.09	0.242										406.771	111.27	113.131	139.7
	1398.16	0.20589	1796.37	0.00508	1398.16	0.23361	1398.16	0.2129	1400.57	0.2308	1400.57	0.24315										407.238	109.04	113.234	266.44
	1398.64	0.20909	1797.33	0.00498	1398.64	0.23713	1398.64	0.2161	1401.05	0.23163	1401.05	0.24383										407.732	110.45	113.354	193.27
	1399.13	0.21208	1798.3	0.00489	1399.13	0.24041	1399.13	0.21914	1401.54	0.23208	1401.54	0.24413										408.203	109.68	113.463	206.42
	1399.61	0.21464	1799.26	0.0048	1399.61	0.24322	1399.61	0.22179	1402.02	0.23221	1402.02	0.24414										408.617	111.13	113.573	153.42
	1400.09	0.21665	1800.22	0.00469	1400.09	0.24539	1400.09	0.22388	1402.5	0.23203	1402.5	0.24385										409.075	111.55	113.688	140.94
	1400.57	0.21806			1400.57	0.24691	1400.57	0.22536	1402.98	0.23151	1402.98	0.24321										409.547	112.51	113.808	160.29
	1401.05	0.21894			1401.05	0.24785	1401.05	0.22629	1403.46	0.23055	1403.46	0.24212										410.025	111.06	113.925	179.58
	1401.54	0.21935			1401.54	0.24829	1401.54	0.22677	1403.95	0.22901	1403.95	0.24044										410.533	111.01	114.057	95.72
	1402.02	0.21935			1402.02	0.2483	1402.02	0.22688	1404.43	0.2268	1404.43	0.23804										411.033	109.17	114.17	215.46
	1402.5	0.21893			1402.5	0.24787	1402.5	0.22666	1404.91	0.22392	1404.91	0.23491										411.515	111.35	114.276	193.75
	1402.98	0.21805			1402.98	0.24696	1402.98	0.22608	1405.39	0.2205	1405.39	0.23116										411.997	111.18	114.38	107.71
	1403.46	0.21662			1403.46	0.24545	1403.46	0.2251	1405.88	0.21677	1405.88	0.22704										412.444	107.49	114.498	161.34
	1403.95	0.21454			1403.95	0.24324	1403.95	0.22361	1406.36	0.21296	1406.36	0.22279										412.9	108.24	114.619	168.06
	1404.43	0.21178			1404.43	0.24026	1404.43	0.22154	1406.84	0.20921	1406.84	0.21855										413.321	108.32	114.73	215.77
	1404.91	0.20842			1404.91	0.23659	1404.91	0.21887	1407.32	0.20555	1407.32	0.21437										413.794	110.36	114.837	144.74
	1405.39	0.20461			1405.39	0.23241	1405.39	0.2157	1407.8	0.20193	1407.8	0.21022										414.289	108.95	114.972	164.62
	1405.88	0.20059			1405.88	0.22797	1405.88	0.21219	1408.29	0.19821	1408.29	0.20596										414.798	107.29	115.089	212.19
	1406.36	0.19654			1406.36	0.22348	1406.36	0.20853	1408.77	0.19426	1408.77	0.20147										415.276	109.67	115.189	172.51
	1406.84	0.19253			1406.84	0.21904	1406.84	0.20484	1409.25	0.18995	1409.25	0.19663										415.746	108.85	115.289	222.4
	1407.32	0.18856			1407.32	0.21466	1407.32	0.20114	1409.73	0.18518	1409.73	0.19137										416.257	107.49	115.404	212.04
	1407.8	0.18453			1407.8	0.21023	1407.8	0.1974	1410.21	0.17994	1410.21	0.18567										416.711	105.73	115.513	147.46
	1408.29	0.18032			1408.29	0.20563	1408.29	0.19352	1410.7	0.17426	1410.7	0.17959										417.21	109.89	115.634	173.42
	1408.77	0.17579			1408.77	0.20069	1408.77	0.18938	1411.18	0.16824	1411.18	0.17323										417.715	109.97	115.751	106.76
	1409.25	0.17083			1409.25	0.19529	1409.25	0.18487	1411.66	0.16198	1411.66	0.16668										418.227	107.34	115.868	229.76
	1409.73	0.16539			1409.73	0.18935	1409.73	0.17991	1412.14	0.15559	1412.14	0.16002										418.729	107.38	116.001	208.3
	1410.21	0.15946			1410.21	0.18287	1410.21	0.17448	1412.62	0.14914	1412.62	0.15333										419.161	102.6	116.105	182.31
	1410.7	0.15314			1410.7	0.17591	1410.7	0.16864	1413.11	0.14274	1413.11	0.14666										419.627	110.14	116.212	254.68
	1411.18	0.14654			1411.18	0.16861	1411.18	0.16247	1413.59	0.13648	1413.59	0.14013										420.097	107.27	116.32	142.57
	1411.66	0.13978			1411.66	0.1611	1411.66	0.1561	1414.07	0.13049	1414.07	0.13384										420.592	104.64	116.43	112.79
	1412.14	0.13296			1412.14	0.15349	1412.14	0.14962	1414.55	0.12488	1414.55	0.12793										421.033	107.23	116.53	180.46
	1412.62	0.12612			1412.62	0.14589	1412.62	0.14311	1415.04	0.11976	1415.04	0.12252										421.508	107.69	116.654	116.05
	1413.11	0.11932			1413.11	0.13837	1413.11	0.13663	1415.52	0.11517	1415.52	0.11765										421.989	107.41	116.77	171.1
	1413.59	0.11263			1413.59	0.13103	1413.59	0.13028	1416	0.1111	1416	0.11333										422.421	108.79	116.89	241.16
	1414.07	0.10615			1414.07	0.124	1414.07	0.12417	1416.48	0.10744	1416.48	0.10946										422.915	108.97	117.012	175.31
	1414.55	0.09998			1414.55	0.1174	1414.55	0.11841	1416.96	0.10404	1416.96	0.1059										423.329	104.51	117.13	129.24
	1415.04	0.09425			1415.04	0.11131	1415.04	0.1131	1417.45	0.10072	1417.45	0.10248										423.791	106.3	117.248	217.55
	1415.52	0.089			1415.52	0.10579	1415.52	0.10831	1417.93	0.09738	1417.93	0.09909										424.245	108.6	117.37	107
	1416	0.08425			1416	0.1008	1416	0.10401	1418.41	0.09406	1418.41	0.09575										424.713	107.34	117.497	135.31
	1416.48	0.07992			1416.48	0.09624	1416.48	0.10014	1418.89	0.09098	1418.89	0.09267										425.191	108.55	117.634	120.05
	1416.96	0.0759			1416.96	0.09197	1416.96	0.09656	1419.38	0.08842	1419.38	0.09005										425.653	104.91	117.738	120.85
	1417.45	0.07206			1417.45	0.08787	1417.45	0.09312	1419.86	0.08647	1419.86	0.088										426.165	106.97	117.856	161.83
	1417.93	0.06836			1417.93	0.0839	1417.93	0.08972	1420.34	0.08506	1420.34	0.08645										426.633	107.71	117.974	177.41
	1418.41	0.06491			1418.41	0.08026	1418.41	0.08641	1420.82	0.08403	1420.82	0.08525										427.106	107.19	118.091	145.49
	1418.89	0.06197			1418.89	0.07727	1418.89	0.0834	1421.3	0.08325	1421.3	0.08428										427.56	108.22	118.204	103.53
	1419.38	0.05975			1419.38	0.07516	1419.38	0.08091	1421.79	0.0826	1421.79	0.08346										428.049	108.94	118.322	86.61
	1419.86	0.05824			1419.86	0.0739	1419.86	0.07902	1422.27	0.08201	1422.27	0.0827										428.547	106.27	118.433	151.33
	1420.34	0.05727			1420.34	0.07324	1420.34	0.07763	1422.75	0.08139	1422.75	0.08193										429.036	107.35	118.545	175.06
	1420.82	0.05659			1420.82	0.07292	1420.82	0.07659	1423.23	0.08062	1423.23	0.08101										429.475	105.19	118.65	145.29
	1421.3	0.05607			1421.3	0.07276	1421.3	0.07576	1423.71	0.07959	1423.71	0.07985										429.892	108.41	118.771	85.41
	1421.79	0.05559			1421.79	0.07268	1421.79	0.07505	1424.2	0.07825	1424.2	0.0784										430.38	107.58	118.879	159.16
	1422.27	0.05511			1422.27	0.07262	1422.27	0.07439	1424.68	0.07669	1424.68	0.07673										430.805	108.14	118.985	121.21
	1422.75	0.05457			1422.75	0.0725	1422.75	0.07372	1425.16	0.07505	1425.16	0.07502										431.274	110.33	119.117	126.93
	1423.23	0.05389			1423.23	0.07221	1423.23	0.07294	1425.64	0.07352	1425.64	0.07343										431.686	106.23	119.237	178.13
	1423.71	0.05301			1423.71	0.0716	1423.71	0.07196	1426.12	0.07221	1426.12	0.07207										432.189	106.54	119.355	174.24
	1424.2	0.0519			1424.2	0.07059	1424.2	0.07073	1426.61	0.07113	1426.61	0.07097										432.659	108.11	119.468	154.69
	1424.68	0.05064			1424.68	0.06922	1424.68	0.06931	1427.09	0.07025	1427.09	0.07008										433.112	108.43	119.594	102.4
	1425.16	0.04935			1425.16	0.06762	1425.16	0.06784	1427.57	0.06949	1427.57	0.06933										433.539	108.29	119.714	188.13
	1425.64	0.04815			1425.64	0.06597	1425.64	0.06645	1428.05	0.06874	1428.05	0.06861										433.983	106.42	119.832	185.04
	1426.12	0.0471			1426.12	0.0644	1426.12	0.06523	1428.54	0.0679	1428.54	0.06781										434.514	104.52	119.95	178.34
	1426.61	0.0462			1426.61	0.06295	1426.61	0.06421	1429.02	0.06688	1429.02	0.06684										434.965	106.45	120.088	191.14
	1427.09	0.04541			1427.09	0.06157	1427.09	0.06336	1429.5	0.06566	1429.5	0.06568										435.465	105.86	120.213	175.75
	1427.57	0.04464			1427.57	0.06019	1427.57	0.06261	1429.98	0.06423	1429.98	0.06432										435.981	105.56	120.332	160.4
	1428.05	0.04379			1428.05	0.05872	1428.05	0.06187	1430.46	0.06262	1430.46	0.06279										436.414	104.2	120.46	132.92
	1428.54	0.04276			1428.54	0.05708	1428.54	0.06104	1430.95	0.06085	1430.95	0.06108										436.912	106.8	120.575	238.15
	1429.02	0.0415			1429.02	0.05526	1429.02	0.06006	1431.43	0.05891	1431.43	0.0592										437.366	106.01	120.694	157.45
	1429.5	0.04			1429.5	0.05329	1429.5	0.05888	1431.91	0.05686	1431.91	0.05717										437.81	108.63	120.812	133.62
	1429.98	0.03827			1429.98	0.05123	1429.98	0.05749	1432.39	0.05475	1432.39	0.05507										438.289	109.54	120.924	137.55
	1430.46	0.03634			1430.46	0.04913	1430.46	0.05589	1432.87	0.05267	1432.87	0.05298										438.767	108.24	121.039	161.43
	1430.95	0.03422			1430.95	0.04696	1430.95	0.05407	1433.36	0.05073	1433.36	0.05101										439.238	107.32	121.162	207.22
	1431.43	0.03191			1431.43	0.04471	1431.43	0.05206	1433.84	0.04899	1433.84	0.04924										439.71	106.26	121.275	228.96
	1431.91	0.02944			1431.91	0.04237	1431.91	0.04988	1434.32	0.04748	1434.32	0.04771										440.167	104.71	121.382	206.74
	1432.39	0.02689			1432.39	0.03998	1432.39	0.0476	1434.8	0.04616	1434.8	0.04639										440.595	107.3	121.506	168.86
	1432.87	0.02435			1432.87	0.0376	1432.87	0.04534	1435.29	0.04493	1435.29	0.04517										441.091	108.08	121.617	191.08
	1433.36	0.0219			1433.36	0.03531	1433.36	0.04318	1435.77	0.04363	1435.77	0.04388										441.596	108.86	121.744	145.14
	1433.84	0.01958			1433.84	0.03318	1433.84	0.0412	1436.25	0.04214	1436.25	0.04241										442.054	106.84	121.868	155.19
	1434.32	0.01739			1434.32	0.03118	1434.32	0.03942	1436.73	0.04049	1436.73	0.04076										442.519	108.81	122.009	166.47
	1434.8	0.01523			1434.8	0.02926	1434.8	0.03779	1437.21	0.03887	1437.21	0.03913										442.973	108.03	122.13	163.37
	1435.29	0.01298			1435.29	0.02727	1435.29	0.03622	1437.7	0.03749	1437.7	0.03773										443.441	107.52	122.233	184.48
	1435.77	0.01049			1435.77	0.02508	1435.77	0.03459	1438.18	0.03641	1438.18	0.03664										443.854	109.49	122.337	237.74
	1436.25	0.00779			1436.25	0.02265	1436.25	0.03286	1438.66	0.03561	1438.66	0.03584										444.331	108.7	122.446	185.79
	1436.73	0.00509			1436.73	0.02017	1436.73	0.03109	1439.14	0.03499	1439.14	0.03524										444.816	109.47	122.565	157.76
	1437.21	0.00274			1437.21	0.01795	1437.21	0.02948	1439.62	0.03446	1439.62	0.03474										445.296	110.28	122.682	182
	1437.7	0.000925259			1437.7	0.01621	1437.7	0.02819	1440.11	0.03398	1440.11	0.03427										445.753	111.99	122.786	177
	1438.18	-0.00038243			1438.18	0.01496	1438.18	0.02724	1440.59	0.03351	1440.59	0.03381										446.219	110.41	122.9	184.69
	1438.66	-0.00134			1438.66	0.01407	1438.66	0.02654	1441.07	0.03307	1441.07	0.03335										446.713	110.86	123.018	117.35
	1439.14	-0.00212			1439.14	0.01339	1439.14	0.02601	1441.55	0.03267	1441.55	0.03291										447.181	111.2	123.137	81.18
	1439.62	-0.00285			1439.62	0.0128	1439.62	0.02555	1442.04	0.03232	1442.04	0.03251										447.691	111.41	123.258	99.47
	1440.11	-0.00359			1440.11	0.01222	1440.11	0.0251	1442.52	0.03204	1442.52	0.03216										448.146	111.55	123.374	152.39
	1440.59	-0.00436			1440.59	0.01163	1440.59	0.02465	1443	0.03181	1443	0.03184										448.648	114.33	123.497	183.04
	1441.07	-0.00514			1441.07	0.01104	1441.07	0.0242	1443.48	0.03159	1443.48	0.03154										449.093	111.3	123.609	135.38
	1441.55	-0.0059			1441.55	0.01046	1441.55	0.02377	1443.96	0.03137	1443.96	0.03124										449.575	112.89	123.73	140.14
	1442.04	-0.00659			1442.04	0.00992	1442.04	0.02339	1444.44	0.03115	1444.44	0.03094										450.019	115.01	123.865	164.36
	1442.52	-0.0072			1442.52	0.00943	1442.52	0.02306	1444.93	0.03093	1444.93	0.03067										450.5	114.03	123.982	229.15
	1443	-0.00773			1443	0.00898	1443	0.02277	1445.41	0.03073	1445.41	0.03043										450.999	114.41	124.099	191.07
	1443.48	-0.00821			1443.48	0.00855	1443.48	0.0225	1445.89	0.03054	1445.89	0.03026										451.474	114.64	124.225	205.9
	1443.96	-0.00865			1443.96	0.00813	1443.96	0.02224	1446.37	0.03036	1446.37	0.03012										451.93	115.39	124.338	129.47
	1444.44	-0.00905			1444.44	0.00772	1444.44	0.02199	1446.86	0.03013	1446.86	0.02999										452.397	115.12	124.457	140.71
	1444.93	-0.00942			1444.93	0.00734	1444.93	0.02176	1447.34	0.02981	1447.34	0.02979										452.883	114.95	124.579	172.58
	1445.41	-0.00972			1445.41	0.007	1445.41	0.02157	1447.82	0.02939	1447.82	0.02948										453.368	116.72	124.701	186.65
	1445.89	-0.00995			1445.89	0.00673	1445.89	0.02143	1448.3	0.0289	1448.3	0.02907										453.82	116.38	124.808	176.32
	1446.37	-0.01009			1446.37	0.00654	1446.37	0.02133	1448.78	0.02843	1448.78	0.02865										454.26	115.56	124.917	172.69
	1446.86	-0.01014			1446.86	0.00642	1446.86	0.02124	1449.27	0.02807	1449.27	0.02828										454.732	117.83	125.038	188.95
	1447.34	-0.01011			1447.34	0.00634	1447.34	0.02114	1449.75	0.02786	1449.75	0.02803										455.241	120.12	125.161	170.86
	1447.82	-0.01003			1447.82	0.00629	1447.82	0.02098	1450.23	0.02779	1450.23	0.02791										455.716	119.68	125.28	166.32
	1448.3	-0.0099			1448.3	0.00626	1448.3	0.02079	1450.71	0.02781	1450.71	0.02788										456.148	121.14	125.391	191.27
	1448.78	-0.00971			1448.78	0.00629	1448.78	0.02061	1451.19	0.02787	1451.19	0.0279										456.65	120.49	125.51	162.09
	1449.27	-0.00944			1449.27	0.0064	1449.27	0.02049	1451.68	0.02792	1451.68	0.02789										457.118	119.31	125.631	209.74
	1449.75	-0.00908			1449.75	0.00661	1449.75	0.02045	1452.16	0.02792	1452.16	0.02784										457.631	117.39	125.762	120.77
	1450.23	-0.00865			1450.23	0.00691	1450.23	0.0205	1452.64	0.02787	1452.64	0.02775										458.112	120.82	125.886	140.58
	1450.71	-0.00816			1450.71	0.00726	1450.71	0.0206	1453.12	0.02783	1453.12	0.02765										458.61	121.08	125.988	213.43
	1451.19	-0.00765			1451.19	0.00763	1451.19	0.0207	1453.61	0.02783	1453.61	0.02761										459.081	118.79	126.092	126.29
	1451.68	-0.00719			1451.68	0.00796	1451.68	0.02076	1454.09	0.02794	1454.09	0.02768										459.548	123.49	126.22	140.82
	1452.16	-0.0068			1452.16	0.00821	1452.16	0.02075	1454.57	0.02815	1454.57	0.02788										460.048	120.37	126.335	173.84
	1452.64	-0.00653			1452.64	0.00836	1452.64	0.02068	1455.05	0.02846	1455.05	0.02822										460.466	122.61	126.439	171.45
	1453.12	-0.00638			1453.12	0.00843	1453.12	0.02058	1455.53	0.02875	1455.53	0.02858										460.972	123.28	126.557	152.03
	1453.61	-0.00632			1453.61	0.00845	1453.61	0.0205	1456.02	0.02877	1456.02	0.0287										461.47	124.16	126.664	138.68
	1454.09	-0.00633			1454.09	0.00845	1454.09	0.02048	1456.5	0.02807	1456.5	0.02806										461.933	122.92	126.781	184.85
	1454.57	-0.00641			1454.57	0.00846	1454.57	0.02053	1456.98	0.02626	1456.98	0.02618										462.424	123.18	126.888	153.85
	1455.05	-0.0066			1455.05	0.00846	1455.05	0.02064	1457.46	0.02354	1457.46	0.02321										462.874	124.21	127.011	209.24
	1455.53	-0.00698			1455.53	0.00836	1455.53	0.0207	1457.94	0.02068	1457.94	0.02										463.329	124.62	127.124	206.51
	1456.02	-0.00772			1456.02	0.00798	1456.02	0.02052	1458.43	0.01827	1458.43	0.01727										463.822	125.41	127.24	150.88
	1456.5	-0.00899			1456.5	0.00703	1456.5	0.01973	1458.91	0.01642	1458.91	0.01517										464.284	124.7	127.355	172.76
	1456.98	-0.01077			1456.98	0.00535	1456.98	0.01804	1459.39	0.015	1459.39	0.01359										464.73	122.21	127.464	198.64
	1457.46	-0.01263			1457.46	0.00318	1457.46	0.01562	1459.87	0.01393	1459.87	0.01241										465.218	124.23	127.579	212.13
	1457.94	-0.01413			1457.94	0.0011	1457.94	0.0131	1460.36	0.01313	1460.36	0.01153										465.708	124.46	127.716	149.01
	1458.43	-0.01518			1458.43	-0.000572378	1458.43	0.01096	1460.84	0.01258	1460.84	0.01091										466.179	127.53	127.843	123.07
	1458.91	-0.01594			1458.91	-0.00184	1458.91	0.00927	1461.32	0.01224	1461.32	0.0105										466.62	128.01	127.954	178.02
	1459.39	-0.01656			1459.39	-0.00282	1459.39	0.00795	1461.8	0.0121	1461.8	0.01029										467.053	124.62	128.067	117.56
	1459.87	-0.01711			1459.87	-0.00359	1459.87	0.00693	1462.28	0.0121	1462.28	0.01022										467.58	123.9	128.19	197.51
	1460.36	-0.01759			1460.36	-0.00419	1460.36	0.00617	1462.77	0.01223	1462.77	0.01027										468.018	122.96	128.322	142.66
	1460.84	-0.01799			1460.84	-0.00463	1460.84	0.00563	1463.25	0.01242	1463.25	0.01041										468.519	128.79	128.426	120
	1461.32	-0.01832			1461.32	-0.00493	1461.32	0.00529	1463.73	0.01263	1463.73	0.01059										468.974	129.1	128.537	113.19
	1461.8	-0.01858			1461.8	-0.00512	1461.8	0.00512	1464.21	0.01279	1464.21	0.01078										469.415	129.02	128.674	201.13
	1462.28	-0.01879			1462.28	-0.00522	1462.28	0.00507	1464.69	0.01288	1464.69	0.01091										469.896	124.76	128.805	155.68
	1462.77	-0.01897			1462.77	-0.00529	1462.77	0.00512	1465.18	0.01285	1465.18	0.01093										470.347	126.35	128.908	213.76
	1463.25	-0.01915			1463.25	-0.00535	1463.25	0.0052	1465.66	0.01273	1465.66	0.01083										470.786	128.49	129.016	124.45
	1463.73	-0.01937			1463.73	-0.00547	1463.73	0.00526	1466.14	0.01256	1466.14	0.01063										471.267	129.19	129.149	128.76
	1464.21	-0.01964			1464.21	-0.00566	1464.21	0.00527	1466.62	0.01237	1466.62	0.01037										471.785	128.08	129.274	192.31
	1464.69	-0.01992			1464.69	-0.00594	1464.69	0.00519	1467.11	0.01219	1467.11	0.01009										472.209	130.42	129.387	170.82
	1465.18	-0.02019			1465.18	-0.00626	1465.18	0.00502	1467.59	0.01206	1467.59	0.00985										472.658	127.87	129.502	191.47
	1465.66	-0.02042			1465.66	-0.00659	1465.66	0.00479	1468.07	0.012	1468.07	0.00967										473.171	129.38	129.624	106.15
	1466.14	-0.02061			1466.14	-0.00688	1466.14	0.00453	1468.55	0.01202	1468.55	0.0096										473.603	128.19	129.738	130.69
	1466.62	-0.02079			1466.62	-0.00715	1466.62	0.00426	1469.03	0.01216	1469.03	0.00966										474.091	131.63	129.86	192.52
	1467.11	-0.02097			1467.11	-0.00737	1467.11	0.00401	1469.52	0.01241	1469.52	0.00986										474.549	131.32	129.983	163.57
	1467.59	-0.02116			1467.59	-0.00754	1467.59	0.0038	1470	0.01277	1470	0.01021										475.001	131.5	130.106	157.97
	1468.07	-0.02136			1468.07	-0.00767	1468.07	0.00366	1470.48	0.01324	1470.48	0.0107										475.486	130.75	130.219	159.13
	1468.55	-0.02157			1468.55	-0.00774	1468.55	0.0036	1470.96	0.0138	1470.96	0.01133										475.958	128.67	130.351	186.67
	1469.03	-0.02177			1469.03	-0.00776	1469.03	0.00364	1471.44	0.0144	1471.44	0.01207										476.377	131.94	130.469	154.14
	1469.52	-0.02196			1469.52	-0.00772	1469.52	0.00379	1471.93	0.01492	1471.93	0.01282										476.858	128.74	130.589	224.5
	1470	-0.02215			1470	-0.00764	1470	0.00403	1472.41	0.0152	1472.41	0.0134										477.364	131.09	130.712	175.65
	1470.48	-0.02233			1470.48	-0.00755	1470.48	0.00437	1472.89	0.01513	1472.89	0.01361										477.847	132.21	130.862	163.08
	1470.96	-0.02252			1470.96	-0.00749	1470.96	0.00477	1473.37	0.0147	1473.37	0.0134										478.333	131.14	130.974	114.26
	1471.44	-0.02272			1471.44	-0.00748	1471.44	0.0052	1473.86	0.01404	1473.86	0.01285										478.818	128.7	131.104	170.13
	1471.93	-0.02291			1471.93	-0.00758	1471.93	0.00558	1474.34	0.01324	1474.34	0.01208										479.242	129.41	131.215	156.63
	1472.41	-0.02305			1472.41	-0.0078	1472.41	0.00577	1474.82	0.01237	1474.82	0.01119										479.72	128.39	131.334	209.3
	1472.89	-0.02314			1472.89	-0.00809	1472.89	0.0057	1475.3	0.01145	1475.3	0.01024										480.216	129.82	131.443	225.94
	1473.37	-0.02318			1473.37	-0.00843	1473.37	0.00534	1475.78	0.01051	1475.78	0.00929										480.728	128.69	131.566	163.41
	1473.86	-0.02324			1473.86	-0.00879	1473.86	0.00478	1476.27	0.00961	1476.27	0.00837										481.158	129.21	131.684	210.82
	1474.34	-0.02334			1474.34	-0.00918	1474.34	0.00408	1476.75	0.00878	1476.75	0.00752										481.594	130.05	131.808	238.11
	1474.82	-0.0235			1474.82	-0.00961	1474.82	0.00331	1477.23	0.00806	1477.23	0.00678										482.088	128.64	131.944	118.67
	1475.3	-0.0237			1475.3	-0.01006	1475.3	0.0025	1477.71	0.00745	1477.71	0.00612										482.575	129.86	132.071	188.56
	1475.78	-0.02391			1475.78	-0.01052	1475.78	0.00172	1478.19	0.00692	1478.19	0.00553										482.998	128.71	132.181	112.02
	1476.27	-0.0241			1476.27	-0.01094	1476.27	0.000999644	1478.68	0.00645	1478.68	0.005										483.451	131.36	132.311	121.56
	1476.75	-0.02426			1476.75	-0.0113	1476.75	0.000388737	1479.16	0.00602	1479.16	0.0045										483.969	127.87	132.44	150.63
	1477.23	-0.02439			1477.23	-0.01158	1477.23	-0.00010807	1479.64	0.00559	1479.64	0.00402										484.466	129.57	132.545	85.25
	1477.71	-0.02449			1477.71	-0.0118	1477.71	-0.000510527	1480.12	0.00515	1480.12	0.00355										485.017	130.82	132.673	127.79
	1478.19	-0.0246			1478.19	-0.012	1478.19	-0.000853125	1480.61	0.00467	1480.61	0.00308										485.461	131.37	132.816	207.03
	1478.68	-0.02472			1478.68	-0.0122	1478.68	-0.00117	1481.09	0.00413	1481.09	0.0026										485.938	127.77	132.956	182.41
	1479.16	-0.02485			1479.16	-0.01243	1479.16	-0.00148	1481.57	0.00352	1481.57	0.00209										486.399	128.76	133.065	209.91
	1479.64	-0.02499			1479.64	-0.01269	1479.64	-0.00181	1482.05	0.00288	1482.05	0.00158										486.877	128.07	133.219	217.86
	1480.12	-0.02514			1480.12	-0.01298	1480.12	-0.00216	1482.53	0.00224	1482.53	0.00107										487.311	127.72	133.357	164.94
	1480.61	-0.02529			1480.61	-0.01331	1480.61	-0.00252	1483.02	0.00166	1483.02	0.000622106										487.83	128.6	133.478	223.22
	1481.09	-0.02542			1481.09	-0.01365	1481.09	-0.00291	1483.5	0.00119	1483.5	0.000262733										488.339	129.35	133.598	189.25
	1481.57	-0.02553			1481.57	-0.01398	1481.57	-0.00331	1483.98	0.00085912	1483.98	2.79992e-05										488.825	126.93	133.745	184.16
	1482.05	-0.02563			1482.05	-0.01429	1482.05	-0.00371	1484.46	0.000694581	1484.46	-6.58655e-05										489.287	126.91	133.857	240.46
	1482.53	-0.02571			1482.53	-0.01455	1482.53	-0.00408	1484.94	0.000692523	1484.94	-2.17023e-05										489.764	128.81	133.983	137.07
	1483.02	-0.02578			1483.02	-0.01476	1483.02	-0.0044	1485.43	0.000833723	1485.43	0.000139119										490.226	125.56	134.115	178.26
	1483.5	-0.02582			1483.5	-0.01491	1483.5	-0.00464	1485.91	0.00108	1485.91	0.000383132										490.658	125.55	134.232	63.46
	1483.98	-0.02583			1483.98	-0.015	1483.98	-0.00478	1486.39	0.00141	1486.39	0.000679348										491.139	128.93	134.35	212.87
	1484.46	-0.02582			1484.46	-0.01505	1484.46	-0.00481	1486.87	0.00178	1486.87	0.00101										491.589	126.58	134.469	157.17
	1484.94	-0.02578			1484.94	-0.01506	1484.94	-0.00473	1487.35	0.00218	1487.35	0.0014										492.082	127.34	134.582	164.45
	1485.43	-0.02572			1485.43	-0.01506	1485.43	-0.00457	1487.84	0.00261	1487.84	0.00186										492.568	123.96	134.69	225.04
	1485.91	-0.02565			1485.91	-0.01504	1485.91	-0.00434	1488.32	0.00301	1488.32	0.00238										493.023	125.56	134.808	226.33
	1486.39	-0.02559			1486.39	-0.01503	1486.39	-0.00407	1488.8	0.00327	1488.8	0.00286										493.509	124.84	134.922	103.43
	1486.87	-0.02553			1486.87	-0.015	1486.87	-0.00376	1489.28	0.0032	1489.28	0.00308										493.993	126.09	135.036	150.24
	1487.35	-0.02547			1487.35	-0.01494	1487.35	-0.0034	1489.77	0.00268	1489.77	0.00284										494.467	124.97	135.137	121.23
	1487.84	-0.02538			1487.84	-0.01484	1487.84	-0.00297	1490.25	0.00175	1490.25	0.00212										494.935	127.78	135.251	121.87
	1488.32	-0.02525			1488.32	-0.01472	1488.32	-0.00249	1490.73	0.000649747	1490.73	0.0011										495.38	126.67	135.365	209.34
	1488.8	-0.02511			1488.8	-0.01464	1488.8	-0.00206	1491.21	-0.000363395	1491.21	7.13103e-05										495.869	129.84	135.473	184.61
	1489.28	-0.02502			1489.28	-0.01473	1489.28	-0.00187	1491.69	-0.00114	1491.69	-0.000792472										496.366	126.24	135.593	157.96
	1489.77	-0.02504			1489.77	-0.01506	1489.77	-0.00206	1492.18	-0.00164	1492.18	-0.00141										496.841	127.28	135.709	206.5
	1490.25	-0.02519			1490.25	-0.01559	1490.25	-0.00265	1492.66	-0.00189	1492.66	-0.00179										497.383	123.42	135.844	171.66
	1490.73	-0.02543			1490.73	-0.01618	1490.73	-0.00344	1493.14	-0.00194	1493.14	-0.00197										497.837	124.61	135.978	184.21
	1491.21	-0.02566			1491.21	-0.01669	1491.21	-0.00422	1493.62	-0.00183	1493.62	-0.00197										498.353	126.35	136.095	196.95
	1491.69	-0.02585			1491.69	-0.01707	1491.69	-0.00483	1494.1	-0.0016	1494.1	-0.00183										498.796	126.6	136.23	107.36
	1492.18	-0.02598			1492.18	-0.0173	1492.18	-0.00523	1494.59	-0.00129	1494.59	-0.00155										499.228	129	136.335	194.37
	1492.66	-0.02605			1492.66	-0.01741	1492.66	-0.00544	1495.07	-0.000914993	1495.07	-0.00115										499.689	126.76	136.439	291.71
	1493.14	-0.02607			1493.14	-0.01746	1493.14	-0.00549	1495.55	-0.000499308	1495.55	-0.000634815										500.164	125.44	136.572	155.9
	1493.62	-0.02608			1493.62	-0.01746	1493.62	-0.00544	1496.03	-9.20035e-05	1496.03	-4.54907e-05										500.646	128.45	136.694	196.56
	1494.1	-0.02608			1494.1	-0.01747	1494.1	-0.00531	1496.52	0.000236443	1496.52	0.000526488										501.092	126.25	136.821	145.74
	1494.59	-0.02608			1494.59	-0.0175	1494.59	-0.00512	1497	0.000409929	1497	0.000963977										501.588	124.44	136.94	235.46
	1495.07	-0.02611			1495.07	-0.01756	1495.07	-0.00489	1497.48	0.00038552	1497.48	0.00118										502.038	127.38	137.056	214.5
	1495.55	-0.02615			1495.55	-0.01766	1495.55	-0.00459	1497.96	0.000179093	1497.96	0.00119										502.562	125.35	137.179	162.46
	1496.03	-0.02619			1496.03	-0.01779	1496.03	-0.00423	1498.44	-0.000146428	1498.44	0.00105										503.07	127.63	137.31	153.03
	1496.52	-0.02624			1496.52	-0.01796	1496.52	-0.00382	1498.92	-0.000512017	1498.92	0.000871769										503.516	126.37	137.428	156.19
	1497	-0.02628			1497	-0.01815	1497	-0.00344	1499.41	-0.000850083	1499.41	0.000737328										503.94	128.37	137.544	74.38
	1497.48	-0.02632			1497.48	-0.01836	1497.48	-0.00315	1499.89	-0.00112	1499.89	0.000687943										504.451	127.47	137.656	122.97
	1497.96	-0.02636			1497.96	-0.01858	1497.96	-0.003	1500.37	-0.0013	1500.37	0.000726707										504.902	125.84	137.798	121.13
	1498.44	-0.02638			1498.44	-0.01879	1498.44	-0.00298	1500.85	-0.00139	1500.85	0.000833026										505.393	127.83	137.907	160.08
	1498.92	-0.02639			1498.92	-0.01898	1498.92	-0.00305	1501.34	-0.00141	1501.34	0.000981511										505.837	129.27	138.046	125.33
	1499.41	-0.02636			1499.41	-0.01913	1499.41	-0.00314	1501.82	-0.00135	1501.82	0.00116										506.336	128.62	138.18	216.13
	1499.89	-0.02631			1499.89	-0.01923	1499.89	-0.0032	1502.3	-0.00124	1502.3	0.00137										506.789	126.36	138.29	123.08
	1500.37	-0.02623			1500.37	-0.01932	1500.37	-0.0032	1502.78	-0.00104	1502.78	0.00163										507.244	129.5	138.414	243.59
	1500.85	-0.02615			1500.85	-0.01938	1500.85	-0.00315	1503.26	-0.000745174	1503.26	0.002										507.687	127.53	138.53	167.97
	1501.34	-0.02608			1501.34	-0.01944	1501.34	-0.00304	1503.75	-0.0003185	1503.75	0.00252										508.162	130.44	138.642	226.39
	1501.82	-0.02603			1501.82	-0.0195	1501.82	-0.00288	1504.23	0.000288627	1504.23	0.00328										508.619	129.31	138.76	222.68
	1502.3	-0.02598			1502.3	-0.01954	1502.3	-0.00266	1504.71	0.00115	1504.71	0.00438										509.065	129.78	138.878	154.63
	1502.78	-0.02594			1502.78	-0.01955	1502.78	-0.00238	1505.19	0.0024	1505.19	0.00599										509.546	130.88	139	155.12
	1503.26	-0.02589			1503.26	-0.01951	1503.26	-0.00201	1505.67	0.00422	1505.67	0.00837										510.008	128.93	139.11	183.34
	1503.75	-0.02579			1503.75	-0.01938	1503.75	-0.00149	1506.16	0.00677	1506.16	0.01169										510.459	127.03	139.221	175.78
	1504.23	-0.02563			1504.23	-0.01914	1504.23	-0.000770875	1506.64	0.00971	1506.64	0.01553										510.993	130.98	139.34	173.76
	1504.71	-0.02538			1504.71	-0.01875	1504.71	0.000252787	1507.12	0.01184	1507.12	0.01831										511.486	128.83	139.492	159.12
	1505.19	-0.025			1505.19	-0.01814	1505.19	0.00173	1507.6	0.01229	1507.6	0.01889										511.966	132.05	139.61	203.22
	1505.67	-0.02446			1505.67	-0.01726	1505.67	0.00389	1508.09	0.01161	1508.09	0.01804										512.407	130.74	139.733	174.78
	1506.16	-0.0238			1506.16	-0.01612	1506.16	0.00687	1508.57	0.01067	1508.57	0.01689										512.859	131.78	139.855	158.36
	1506.64	-0.02326			1506.64	-0.01502	1506.64	0.01022	1509.05	0.00985	1509.05	0.0159										513.305	131.76	139.975	163.6
	1507.12	-0.02319			1507.12	-0.01459	1507.12	0.0125	1509.53	0.00922	1509.53	0.01517										513.789	132	140.115	151.91
	1507.6	-0.02364			1507.6	-0.01508	1507.6	0.01281	1510.01	0.00878	1510.01	0.01468										514.236	132.88	140.222	270.68
	1508.09	-0.02424			1508.09	-0.01601	1508.09	0.01191	1510.5	0.00852	1510.5	0.0144										514.743	132.35	140.35	158.64
	1508.57	-0.02474			1508.57	-0.01692	1508.57	0.01084	1510.98	0.00843	1510.98	0.01435										515.206	131.12	140.467	167.39
	1509.05	-0.02511			1509.05	-0.01769	1509.05	0.00999	1511.46	0.00851	1511.46	0.01449										515.709	132.14	140.587	170.6
	1509.53	-0.02537			1509.53	-0.01832	1509.53	0.00944	1511.94	0.00873	1511.94	0.01481										516.22	129.93	140.69	142.79
	1510.01	-0.02554			1510.01	-0.01881	1510.01	0.00913	1512.42	0.00906	1512.42	0.01526										516.663	130.67	140.812	111.3
	1510.5	-0.02564			1510.5	-0.01918	1510.5	0.00904	1512.91	0.00947	1512.91	0.01579										517.177	134.62	140.928	179.5
	1510.98	-0.02569			1510.98	-0.01943	1510.98	0.00915	1513.39	0.00993	1513.39	0.01636										517.639	135.86	141.068	88.56
	1511.46	-0.02569			1511.46	-0.01958	1511.46	0.00941	1513.87	0.01043	1513.87	0.01697										518.156	133.42	141.183	109.28
	1511.94	-0.02567			1511.94	-0.01964	1511.94	0.0098	1514.35	0.01101	1514.35	0.01764										518.615	133.95	141.29	218.19
	1512.42	-0.02565			1512.42	-0.01966	1512.42	0.01026	1514.84	0.01169	1514.84	0.01843										519.072	134.1	141.409	172.06
	1512.91	-0.02565			1512.91	-0.01966	1512.91	0.01074	1515.32	0.01252	1515.32	0.01942										519.551	132.39	141.525	118.1
	1513.39	-0.02568			1513.39	-0.01968	1513.39	0.0112	1515.8	0.0135	1515.8	0.0206										520.077	134.47	141.644	180.39
	1513.87	-0.02574			1513.87	-0.0197	1513.87	0.01165	1516.28	0.01451	1516.28	0.02188										520.542	137.21	141.76	247.95
	1514.35	-0.02581			1514.35	-0.01973	1514.35	0.01213	1516.76	0.01539	1516.76	0.02303										520.991	134.63	141.876	92.9
	1514.84	-0.02588			1514.84	-0.01972	1514.84	0.01268	1517.25	0.01599	1517.25	0.02382										521.476	134.7	141.992	63.69
	1515.32	-0.02589			1515.32	-0.01965	1515.32	0.01338	1517.73	0.01629	1517.73	0.0242										521.945	133.98	142.12	202.2
	1515.8	-0.02583			1515.8	-0.0195	1515.8	0.01427	1518.21	0.0164	1518.21	0.0243										522.426	134.96	142.236	177.01
	1516.28	-0.02566			1516.28	-0.01928	1516.28	0.0153	1518.69	0.01651	1518.69	0.02432										522.876	135.95	142.36	199.21
	1516.76	-0.02541			1516.76	-0.01907	1516.76	0.01631	1519.17	0.01673	1519.17	0.02446										523.326	135.56	142.487	234.64
	1517.25	-0.02515			1517.25	-0.01893	1517.25	0.01709	1519.66	0.01716	1519.66	0.02485										523.811	134.54	142.604	198.39
	1517.73	-0.02493			1517.73	-0.01888	1517.73	0.01756	1520.14	0.01782	1520.14	0.02558										524.394	137.46	142.705	168.71
	1518.21	-0.02475			1518.21	-0.01891	1518.21	0.01777	1520.62	0.01864	1520.62	0.02657										524.874	136.08	142.836	202.11
	1518.69	-0.02461			1518.69	-0.01896	1518.69	0.01786	1521.1	0.01935	1521.1	0.02754										525.397	135.04	142.938	221.15
	1519.17	-0.02447			1519.17	-0.01899	1519.17	0.01799	1521.59	0.01965	1521.59	0.02805										525.957	123.53	143.048	218.25
	1519.66	-0.02429			1519.66	-0.01896	1519.66	0.01826	1522.07	0.01942	1522.07	0.02787										526.398	125.03	143.157	210.92
	1520.14	-0.02407			1520.14	-0.01889	1520.14	0.01874	1522.55	0.01889	1522.55	0.0272										526.99	115.38	143.275	268.19
	1520.62	-0.02383			1520.62	-0.01879	1520.62	0.0194	1523.03	0.01832	1523.03	0.02641										527.433	116.69	143.395	256.14
	1521.1	-0.02364			1521.1	-0.01873	1521.1	0.02008	1523.51	0.01788	1523.51	0.02571										527.887	111.26	143.535	104.33
	1521.59	-0.0236			1521.59	-0.01877	1521.59	0.02049	1524	0.01758	1524	0.02516										528.337	113.57	143.682	192.57
	1522.07	-0.02373			1522.07	-0.01888	1522.07	0.02047	1524.48	0.01736	1524.48	0.02472										528.799	111.66	143.799	226.81
	1522.55	-0.02394			1522.55	-0.01901	1522.55	0.02014	1524.96	0.01717	1524.96	0.02432										529.229	109.84	143.921	158.6
	1523.03	-0.02416			1523.03	-0.01911	1523.03	0.01972	1525.44	0.01692	1525.44	0.02388										529.695	110.96	144.047	226.03
	1523.51	-0.02433			1523.51	-0.01915	1523.51	0.01936	1525.92	0.01656	1525.92	0.02337										530.176	110.78	144.165	156.03
	1524	-0.02447			1524	-0.01915	1524	0.0191	1526.41	0.01606	1526.41	0.02275										530.699	111.24	144.288	149.13
	1524.48	-0.02459			1524.48	-0.01914	1524.48	0.01891	1526.89	0.01541	1526.89	0.02204										531.156	111.58	144.403	136.21
	1524.96	-0.0247			1524.96	-0.01914	1524.96	0.01872	1527.37	0.01465	1527.37	0.02126										531.6	110.56	144.997	141.72
	1525.44	-0.02481			1525.44	-0.01916	1525.44	0.01848	1527.85	0.01382	1527.85	0.02042										532.092	110.73	145.116	169.06
	1525.92	-0.02492			1525.92	-0.01922	1525.92	0.01813	1528.34	0.01299	1528.34	0.01958										532.582	111.36	145.236	228.36
	1526.41	-0.02502			1526.41	-0.01931	1526.41	0.01765	1528.82	0.01222	1528.82	0.01876										533.044	109.17	145.345	217.07
	1526.89	-0.02511			1526.89	-0.01944	1526.89	0.01704	1529.3	0.01158	1529.3	0.01803										533.516	110.72	145.465	267.1
	1527.37	-0.02516			1527.37	-0.01959	1527.37	0.01633	1529.78	0.01111	1529.78	0.01741										533.918	109.54	145.595	220
	1527.85	-0.0252			1527.85	-0.01976	1527.85	0.01558	1530.26	0.01084	1530.26	0.01695										534.436	109.94	145.716	203.99
	1528.34	-0.02524			1528.34	-0.01994	1528.34	0.01482	1530.75	0.01078	1530.75	0.01667										534.917	108.61	145.842	195.9
	1528.82	-0.02526			1528.82	-0.0201	1528.82	0.0141	1531.23	0.01089	1531.23	0.01655										535.402	108.9	145.963	177.22
	1529.3	-0.02529			1529.3	-0.02022	1529.3	0.01347	1531.71	0.01113	1531.71	0.01656										535.888	111.07	146.1	175.84
	1529.78	-0.02532			1529.78	-0.02029	1529.78	0.01296	1532.19	0.01141	1532.19	0.01661										536.319	108.95	146.218	179.27
	1530.26	-0.02535			1530.26	-0.02029	1530.26	0.01261	1532.67	0.01158	1532.67	0.01657										536.845	109.44	146.339	179.83
	1530.75	-0.02538			1530.75	-0.02022	1530.75	0.01242	1533.16	0.01149	1533.16	0.01627										537.27	107.95	146.464	219.26
	1531.23	-0.0254			1531.23	-0.02009	1531.23	0.01238	1533.64	0.01111	1533.64	0.0157										537.764	107.55	146.587	176.54
	1531.71	-0.02544			1531.71	-0.01991	1531.71	0.01243	1534.12	0.01057	1534.12	0.01496										538.238	109.59	146.708	102.22
	1532.19	-0.0255			1532.19	-0.01973	1532.19	0.0125	1534.6	0.01005	1534.6	0.01425										538.783	110.27	146.818	172.16
	1532.67	-0.02558			1532.67	-0.0196	1532.67	0.01243	1535.09	0.00965	1535.09	0.01365										539.22	109.21	146.938	175.16
	1533.16	-0.02569			1533.16	-0.01959	1533.16	0.0121	1535.57	0.00938	1535.57	0.01319										539.665	108.07	147.044	222.43
	1533.64	-0.02579			1533.64	-0.0197	1533.64	0.01148	1536.05	0.0092	1536.05	0.01283										540.086	108.28	147.165	224.08
	1534.12	-0.02586			1534.12	-0.01987	1534.12	0.01072	1536.53	0.00909	1536.53	0.01255										540.606	109.31	147.286	196.75
	1534.6	-0.02589			1534.6	-0.02003	1534.6	0.01003	1537.01	0.00902	1537.01	0.01233										541.091	107.2	147.394	184.26
	1535.09	-0.0259			1535.09	-0.02014	1535.09	0.00949	1537.49	0.00901	1537.49	0.01222										541.537	108.02	147.531	152.11
	1535.57	-0.02591			1535.57	-0.02019	1535.57	0.00912	1537.98	0.0091	1537.98	0.01228										542.046	108.56	147.648	209.67
	1536.05	-0.02594			1536.05	-0.0202	1536.05	0.00887	1538.46	0.00935	1538.46	0.01267										542.539	107.53	147.759	271.63
	1536.53	-0.026			1536.53	-0.02018	1536.53	0.00871	1538.94	0.00982	1538.94	0.01354										543.029	110.27	147.877	225.58
	1537.01	-0.02609			1537.01	-0.02014	1537.01	0.00864	1539.42	0.0105	1539.42	0.015										543.45	108.19	148.007	199.51
	1537.49	-0.02623			1537.49	-0.02008	1537.49	0.00866	1539.91	0.01114	1539.91	0.01676										543.899	109.17	148.151	133.07
	1537.98	-0.0264			1537.98	-0.01998	1537.98	0.00882	1540.39	0.01134	1540.39	0.01796										544.324	106.95	148.271	171.42
	1538.46	-0.02659			1538.46	-0.01986	1538.46	0.00919	1540.87	0.01102	1540.87	0.01797										544.812	109.15	148.933	222
	1538.94	-0.02679			1538.94	-0.01975	1538.94	0.00982	1541.35	0.01053	1541.35	0.01713										545.254	110.81	149.105	206.48
	1539.42	-0.02694			1539.42	-0.01975	1539.42	0.01067	1541.83	0.0102	1541.83	0.01609										545.71	108.32	149.252	238.59
	1539.91	-0.02695			1539.91	-0.01999	1539.91	0.01143	1542.32	0.01007	1542.32	0.01516										546.186	110.03	149.434	124.16
	1540.39	-0.02677			1540.39	-0.02046	1540.39	0.01159	1542.8	0.00996	1542.8	0.01431										546.664	108.64	149.589	234.07
	1540.87	-0.02645			1540.87	-0.02086	1540.87	0.01101	1543.28	0.00967	1543.28	0.01336										547.166	106.79	149.756	172.64
	1541.35	-0.02612			1541.35	-0.02093	1541.35	0.01012	1543.76	0.00904	1543.76	0.01216										547.616	106.71	149.918	274.7
	1541.83	-0.02583			1541.83	-0.02067	1541.83	0.00934	1544.24	0.00804	1544.24	0.01071										548.239	110.97	150.034	129.63
	1542.32	-0.02559			1542.32	-0.02022	1542.32	0.00875	1544.73	0.00681	1544.73	0.00915										548.7	111.85	150.164	203.89
	1542.8	-0.02542			1542.8	-0.01975	1542.8	0.00824	1545.21	0.00559	1545.21	0.0077										549.121	112.45	150.269	227.61
	1543.28	-0.02533			1543.28	-0.01939	1543.28	0.00764	1545.69	0.00457	1545.69	0.00653										549.605	108.41	150.405	214.89
	1543.76	-0.02534			1543.76	-0.01923	1543.76	0.00682	1546.17	0.00384	1546.17	0.00568										550.11	108.78	150.531	197.12
	1544.24	-0.02543			1544.24	-0.0193	1544.24	0.00578	1546.66	0.00338	1546.66	0.00513										550.573	108.42	150.65	197.47
	1544.73	-0.02556			1544.73	-0.01953	1544.73	0.00465	1547.14	0.00317	1547.14	0.00482										551.096	111.99	150.766	116.55
	1545.21	-0.02569			1545.21	-0.01982	1545.21	0.00359	1547.62	0.00313	1547.62	0.00469										551.508	115.38	150.874	222.02
	1545.69	-0.02576			1545.69	-0.02008	1545.69	0.00275	1548.1	0.00322	1548.1	0.00468										552.009	114.43	150.999	206.5
	1546.17	-0.02577			1546.17	-0.02025	1546.17	0.00214	1548.58	0.00339	1548.58	0.00475										552.476	114.73	151.112	221.26
	1546.66	-0.02571			1546.66	-0.02032	1546.66	0.00176	1549.07	0.00358	1549.07	0.00485										552.968	111.94	151.23	153.47
	1547.14	-0.0256			1547.14	-0.02029	1547.14	0.00156	1549.55	0.00374	1549.55	0.00495										553.433	114.76	151.338	218.03
	1547.62	-0.02544			1547.62	-0.02021	1547.62	0.00148	1550.03	0.00382	1550.03	0.00501										553.877	110.95	151.456	261.2
	1548.1	-0.02526			1548.1	-0.02007	1548.1	0.00151	1550.51	0.0038	1550.51	0.005										554.349	112.26	151.577	219.35
	1548.58	-0.02508			1548.58	-0.01991	1548.58	0.0016	1550.99	0.00369	1550.99	0.00495										554.831	116.12	151.702	254.83
	1549.07	-0.02494			1549.07	-0.01975	1549.07	0.00175	1551.48	0.00353	1551.48	0.00489										555.332	113.21	151.813	208.39
	1549.55	-0.02486			1549.55	-0.0196	1549.55	0.00191	1551.96	0.00338	1551.96	0.00485										555.789	114.85	151.92	241.74
	1550.03	-0.02486			1550.03	-0.0195	1550.03	0.00204	1552.44	0.00329	1552.44	0.00488										556.273	114.22	152.055	189.55
	1550.51	-0.02493			1550.51	-0.01944	1550.51	0.00212	1552.92	0.00332	1552.92	0.00504										556.745	113.98	152.175	239.68
	1550.99	-0.02506			1550.99	-0.01942	1550.99	0.00212	1553.4	0.00349	1553.4	0.00533										557.238	116.29	152.289	166.04
	1551.48	-0.02521			1551.48	-0.01943	1551.48	0.00207	1553.89	0.00383	1553.89	0.00576										557.675	114.14	152.416	174.59
	1551.96	-0.02536			1551.96	-0.01942	1551.96	0.002	1554.37	0.00429	1554.37	0.00625										558.112	114.41	152.539	159.6
	1552.44	-0.02551			1552.44	-0.0194	1552.44	0.00195	1554.85	0.00479	1554.85	0.00671										558.606	113.2	152.655	210.29
	1552.92	-0.02565			1552.92	-0.01932	1552.92	0.00195	1555.33	0.00524	1555.33	0.00705										559.097	120.26	152.766	125.86
	1553.4	-0.02578			1553.4	-0.01917	1553.4	0.00203	1555.82	0.0056	1555.82	0.00726										559.569	119.23	152.87	116.95
	1553.89	-0.0259			1553.89	-0.01894	1553.89	0.00221	1556.3	0.00589	1556.3	0.00738										560.014	121.24	152.989	172.07
	1554.37	-0.02599			1554.37	-0.01868	1554.37	0.00243	1556.78	0.0062	1556.78	0.00753										560.503	118.34	153.103	135.85
	1554.85	-0.02607			1554.85	-0.01842	1554.85	0.00264	1557.26	0.00668	1557.26	0.00788										560.98	122.01	153.224	154.14
	1555.33	-0.02613			1555.33	-0.01821	1555.33	0.00277	1557.74	0.00747	1557.74	0.00863										561.45	120.62	153.336	191.87
	1555.82	-0.02618			1555.82	-0.01808	1555.82	0.00283	1558.23	0.00855	1558.23	0.00981										561.923	120.12	153.466	254.92
	1556.3	-0.02622			1556.3	-0.01803	1556.3	0.00285	1558.71	0.00927	1558.71	0.0108										562.371	120.75	153.579	192.21
	1556.78	-0.02623			1556.78	-0.01804	1556.78	0.00293	1559.19	0.00878	1559.19	0.01055										562.836	120.62	153.701	153.98
	1557.26	-0.02621			1557.26	-0.01806	1557.26	0.00322	1559.67	0.00743	1559.67	0.00928										563.333	118.46	153.804	184.05
	1557.74	-0.0261			1557.74	-0.01806	1557.74	0.0039	1560.15	0.00614	1560.15	0.00792										563.814	127.17	153.923	164.85
	1558.23	-0.02585			1558.23	-0.01802	1558.23	0.00503	1560.64	0.00523	1560.64	0.00692										564.304	118.75	154.048	194.67
	1558.71	-0.02551			1558.71	-0.01804	1558.71	0.00603	1561.12	0.00467	1561.12	0.00625										564.774	126.46	154.177	201.12
	1559.19	-0.0253			1559.19	-0.01823	1559.19	0.00588	1561.6	0.00434	1561.6	0.00584										565.264	129.72	154.306	190.77
	1559.67	-0.02531			1559.67	-0.01853	1559.67	0.00475	1562.08	0.00416	1562.08	0.00559										565.72	127.48	154.417	175.69
	1560.15	-0.02542			1560.15	-0.01879	1560.15	0.00351	1562.57	0.00408	1562.57	0.00545										566.174	126.9	154.537	228.76
	1560.64	-0.02554			1560.64	-0.01896	1560.64	0.00258	1563.05	0.00407	1563.05	0.00535										566.613	120.39	154.662	239.3
	1561.12	-0.02563			1561.12	-0.01905	1561.12	0.00198	1563.53	0.00411	1563.53	0.00528										567.065	123.65	154.78	212.63
	1561.6	-0.02569			1561.6	-0.01907	1561.6	0.00161	1564.01	0.00419	1564.01	0.0052										567.599	126.85	154.889	168.75
	1562.08	-0.02572			1562.08	-0.01904	1562.08	0.0014	1564.49	0.00431	1564.49	0.00513										568.074	127.38	155.007	201.99
	1562.57	-0.02575			1562.57	-0.01898	1562.57	0.00128	1564.98	0.00448	1564.98	0.00506										568.534	128.41	155.131	210.9
	1563.05	-0.02578			1563.05	-0.0189	1563.05	0.0012	1565.46	0.0047	1565.46	0.00501										569.02	124.57	155.244	254.68
	1563.53	-0.02582			1563.53	-0.01881	1563.53	0.00114	1565.94	0.00494	1565.94	0.005										569.473	127.74	155.347	313.2
	1564.01	-0.02586			1564.01	-0.01873	1564.01	0.00106	1566.42	0.00521	1566.42	0.00503										569.908	129.42	155.473	286.91
	1564.49	-0.02592			1564.49	-0.01865	1564.49	0.000985264	1566.9	0.0055	1566.9	0.00512										570.362	125.55	155.588	183.25
	1564.98	-0.02597			1564.98	-0.01858	1564.98	0.000914434	1567.39	0.00582	1567.39	0.00529										570.88	131.8	155.689	228.36
	1565.46	-0.02601			1565.46	-0.01852	1565.46	0.000870242	1567.87	0.0062	1567.87	0.00556										571.362	127.93	155.802	168.27
	1565.94	-0.02603			1565.94	-0.01843	1565.94	0.000865063	1568.35	0.00662	1568.35	0.00593										571.837	128.77	155.921	187.58
	1566.42	-0.02604			1566.42	-0.01833	1566.42	0.000903145	1568.83	0.00705	1568.83	0.00637										572.259	130.29	156.043	260.8
	1566.9	-0.02604			1566.9	-0.0182	1566.9	0.000985198	1569.32	0.0074	1569.32	0.00676										572.732	132.25	156.155	169.06
	1567.39	-0.02603			1567.39	-0.01804	1567.39	0.00111	1569.8	0.00755	1569.8	0.00695										573.178	133.97	156.281	178.58
	1567.87	-0.02601			1567.87	-0.01786	1567.87	0.00129	1570.28	0.00749	1570.28	0.00688										573.664	132.54	156.401	372.98
	1568.35	-0.02599			1568.35	-0.01766	1568.35	0.0015	1570.76	0.00729	1570.76	0.00664										574.147	132.68	156.522	242.44
	1568.83	-0.02596			1568.83	-0.0175	1568.83	0.00171	1571.24	0.00707	1571.24	0.00633										574.625	134.95	156.639	231.44
	1569.32	-0.02593			1569.32	-0.01742	1569.32	0.00184	1571.73	0.00692	1571.73	0.00609										575.1	135.31	156.758	225.08
	1569.8	-0.0259			1569.8	-0.01745	1569.8	0.0018	1572.21	0.00688	1572.21	0.00597										575.573	134.29	156.864	209.19
	1570.28	-0.0259			1570.28	-0.01757	1570.28	0.0016	1572.69	0.00698	1572.69	0.00601										576.037	134.44	156.984	145.19
	1570.76	-0.02593			1570.76	-0.01773	1570.76	0.00129	1573.17	0.00723	1573.17	0.00623										576.467	134.68	157.097	157.28
	1571.24	-0.02599			1571.24	-0.01787	1571.24	0.000981777	1573.65	0.00764	1573.65	0.00663										576.971	136.76	157.229	188.22
	1571.73	-0.02606			1571.73	-0.01795	1571.73	0.000735934	1574.14	0.00821	1574.14	0.0072										577.475	131.3	157.356	166.58
	1572.21	-0.02614			1572.21	-0.01797	1572.21	0.000592377	1574.62	0.00892	1574.62	0.00793										577.963	135.71	157.474	259.86
	1572.69	-0.02622			1572.69	-0.01792	1572.69	0.000567427	1575.1	0.00973	1575.1	0.00877										578.412	136.42	157.607	176.56
	1573.17	-0.0263			1573.17	-0.01782	1573.17	0.000663253	1575.58	0.01053	1575.58	0.00957										578.85	134.01	157.709	243
	1573.65	-0.02639			1573.65	-0.01767	1573.65	0.000871637	1576.07	0.01115	1576.07	0.01014										579.303	134.05	157.834	345.96
	1574.14	-0.02648			1574.14	-0.01748	1574.14	0.00117	1576.55	0.01144	1576.55	0.01033										579.748	134.21	157.937	259.61
	1574.62	-0.02658			1574.62	-0.01725	1574.62	0.00154	1577.03	0.01139	1577.03	0.01015										580.232	130.6	158.053	171.81
	1575.1	-0.02666			1575.1	-0.01697	1575.1	0.00192	1577.51	0.01113	1577.51	0.00974										580.652	128.33	158.166	251.26
	1575.58	-0.02672			1575.58	-0.01666	1575.58	0.00226	1577.99	0.01078	1577.99	0.00927										581.137	129.43	158.279	301.49
	1576.07	-0.02672			1576.07	-0.01632	1576.07	0.00248	1578.48	0.01044	1578.48	0.00883										581.586	131.59	158.397	155.29
	1576.55	-0.02665			1576.55	-0.01601	1576.55	0.00254	1578.96	0.01016	1578.96	0.00847										582.041	131.11	158.515	237.83
	1577.03	-0.02653			1577.03	-0.01576	1577.03	0.00248	1579.44	0.00996	1579.44	0.00824										582.485	135.21	158.631	207.41
	1577.51	-0.02641			1577.51	-0.01559	1577.51	0.00235	1579.92	0.00986	1579.92	0.00816										582.941	135.95	158.745	180.5
	1577.99	-0.0263			1577.99	-0.01547	1577.99	0.00218	1580.4	0.00988	1580.4	0.00824										583.425	136.66	158.848	173.27
	1578.48	-0.02623			1578.48	-0.0154	1578.48	0.002	1580.89	0.01002	1580.89	0.00847										583.908	134.73	158.959	233.72
	1578.96	-0.02619			1578.96	-0.01534	1578.96	0.00184	1581.37	0.01023	1581.37	0.00881										584.384	135.95	159.07	350.57
	1579.44	-0.02618			1579.44	-0.01527	1579.44	0.0017	1581.85	0.01051	1581.85	0.00921										584.811	134.66	159.187	204.65
	1579.92	-0.02619			1579.92	-0.01518	1579.92	0.00162	1582.33	0.0108	1582.33	0.00962										585.263	134.92	159.308	228.64
	1580.4	-0.02622			1580.4	-0.01506	1580.4	0.00161	1582.82	0.0111	1582.82	0.01										585.724	134.73	159.425	148.7
	1580.89	-0.02624			1580.89	-0.0149	1580.89	0.00168	1583.3	0.01141	1583.3	0.01036										586.232	135.94	159.554	204.83
	1581.37	-0.02626			1581.37	-0.01471	1581.37	0.00181	1583.78	0.01176	1583.78	0.01072										586.696	131.67	159.672	267.94
	1581.85	-0.02627			1581.85	-0.01451	1581.85	0.00199	1584.26	0.01215	1584.26	0.01109										587.162	123.53	159.781	222.12
	1582.33	-0.02627			1582.33	-0.0143	1582.33	0.00218	1584.74	0.01259	1584.74	0.01149										587.668	131	159.899	205.69
	1582.82	-0.02626			1582.82	-0.0141	1582.82	0.00237	1585.23	0.01305	1585.23	0.01191										588.137	134.68	160.04	177.84
	1583.3	-0.02626			1583.3	-0.01389	1583.3	0.00257	1585.71	0.01351	1585.71	0.01234										588.598	135.15	160.152	211.9
	1583.78	-0.02625			1583.78	-0.01367	1583.78	0.00281	1586.19	0.01395	1586.19	0.01276										589.055	133.62	160.286	208.73
	1584.26	-0.02624			1584.26	-0.01342	1584.26	0.00311	1586.67	0.01436	1586.67	0.01318										589.509	132.9	160.398	198.97
	1584.74	-0.02623			1584.74	-0.01315	1584.74	0.00347	1587.15	0.01477	1587.15	0.01361										589.991	135.05	160.519	161.71
	1585.23	-0.02621			1585.23	-0.01285	1585.23	0.00389	1587.64	0.01521	1587.64	0.01409										590.46	133.37	160.635	165.3
	1585.71	-0.02617			1585.71	-0.01254	1585.71	0.00436	1588.12	0.01569	1588.12	0.01462										590.951	133.62	160.76	157.15
	1586.19	-0.0261			1586.19	-0.01221	1586.19	0.00484	1588.6	0.01621	1588.6	0.01522										591.392	131.41	160.876	186.43
	1586.67	-0.02601			1586.67	-0.01189	1586.67	0.00531	1589.08	0.01676	1589.08	0.01582										591.816	131.03	160.981	211.19
	1587.15	-0.02591			1587.15	-0.01156	1587.15	0.00578	1589.57	0.01728	1589.57	0.0164										592.275	133.42	161.121	214.34
	1587.64	-0.0258			1587.64	-0.01123	1587.64	0.00625	1590.05	0.01775	1590.05	0.01691										592.783	131.53	161.234	247.43
	1588.12	-0.02569			1588.12	-0.01089	1588.12	0.00673	1590.53	0.01816	1590.53	0.01733										593.241	131.89	161.352	240.14
	1588.6	-0.02559			1588.6	-0.01057	1588.6	0.00722	1591.01	0.01851	1591.01	0.01771										593.719	134.61	161.462	126.65
	1589.08	-0.02552			1589.08	-0.01027	1589.08	0.0077	1591.49	0.01886	1591.49	0.0181										594.153	131.68	161.594	233.23
	1589.57	-0.02548			1589.57	-0.00999	1589.57	0.00813	1591.97	0.01923	1591.97	0.01854										594.639	133.79	161.723	196.38
	1590.05	-0.02547			1590.05	-0.00976	1590.05	0.0085	1592.46	0.01966	1592.46	0.01905										595.079	134.09	161.83	113.57
	1590.53	-0.02548			1590.53	-0.00955	1590.53	0.00882	1592.94	0.02012	1592.94	0.01963										595.556	132.31	161.939	226.32
	1591.01	-0.0255			1591.01	-0.00936	1591.01	0.00911	1593.42	0.02059	1593.42	0.02022										596.021	129.95	162.079	214.9
	1591.49	-0.0255			1591.49	-0.00917	1591.49	0.00942	1593.9	0.02103	1593.9	0.02077										596.562	129.37	162.193	314.74
	1591.97	-0.02549			1591.97	-0.00896	1591.97	0.00979	1594.39	0.02141	1594.39	0.02125										596.981	132.65	162.321	198.61
	1592.46	-0.02545			1592.46	-0.00873	1592.46	0.01023	1594.87	0.02173	1594.87	0.02164										597.466	131.94	162.437	223.94
	1592.94	-0.02541			1592.94	-0.0085	1592.94	0.01072	1595.35	0.02203	1595.35	0.02197										597.925	131.02	162.552	233.9
	1593.42	-0.02537			1593.42	-0.00829	1593.42	0.01123	1595.83	0.02233	1595.83	0.02227										598.402	130.31	162.667	194.03
	1593.9	-0.02534			1593.9	-0.00812	1593.9	0.01171	1596.31	0.02265	1596.31	0.02256										598.857	127.09	162.778	215.92
	1594.39	-0.02535			1594.39	-0.008	1594.39	0.01213	1596.8	0.02299	1596.8	0.02286										599.327	132.94	162.907	161.35
	1594.87	-0.02539			1594.87	-0.00793	1594.87	0.01249	1597.28	0.02335	1597.28	0.02318										599.814	129.53	163.028	163.27
	1595.35	-0.02546			1595.35	-0.00789	1595.35	0.0128	1597.76	0.02372	1597.76	0.02351										600.291	127.11	163.147	183.32
	1595.83	-0.02554			1595.83	-0.00785	1595.83	0.01309	1598.24	0.02411	1598.24	0.02388										600.802	131.12	163.25	157.79
	1596.31	-0.02561			1596.31	-0.00782	1596.31	0.01338	1598.72	0.02456	1598.72	0.02434										601.229	128.7	163.368	297.32
	1596.8	-0.02566			1596.8	-0.00777	1596.8	0.0137	1599.21	0.02509	1599.21	0.02491										601.731	130.12	163.469	180.5
	1597.28	-0.02567			1597.28	-0.0077	1597.28	0.01403	1599.69	0.02574	1599.69	0.02564										602.183	129.29	163.602	244.09
	1597.76	-0.02566			1597.76	-0.00763	1597.76	0.01437	1600.17	0.02651	1600.17	0.02651										602.676	129.83	163.725	271.13
	1598.24	-0.02561			1598.24	-0.00753	1598.24	0.01474	1600.65	0.02738	1600.65	0.0275										603.135	126.83	163.842	172.12
	1598.72	-0.02555			1598.72	-0.00742	1598.72	0.01516	1601.14	0.02831	1601.14	0.02856										603.574	128.54	163.967	271.72
	1599.21	-0.02548			1599.21	-0.00727	1599.21	0.01564	1601.62	0.02926	1601.62	0.02963										604.062	129.03	164.094	292.41
	1599.69	-0.0254			1599.69	-0.00708	1599.69	0.01622	1602.1	0.03018	1602.1	0.03068										604.523	131.25	164.21	226.97
	1600.17	-0.02533			1600.17	-0.00685	1600.17	0.01689	1602.58	0.03109	1602.58	0.03171										605.013	128.46	164.331	220
	1600.65	-0.02527			1600.65	-0.00658	1600.65	0.01763	1603.06	0.03198	1603.06	0.03274										605.458	126.74	164.445	242.51
	1601.14	-0.02522			1601.14	-0.0063	1601.14	0.01841	1603.55	0.03289	1603.55	0.03381										605.921	129.01	164.571	171.75
	1601.62	-0.0252			1601.62	-0.00601	1601.62	0.01919	1604.03	0.03383	1604.03	0.03491										606.385	125.97	164.697	190.74
	1602.1	-0.02519			1602.1	-0.00571	1602.1	0.01997	1604.51	0.0348	1604.51	0.03604										606.859	122.67	164.827	180.84
	1602.58	-0.02519			1602.58	-0.00542	1602.58	0.02076	1604.99	0.03578	1604.99	0.03718										607.339	127.15	164.945	217.31
	1603.06	-0.0252			1603.06	-0.00512	1603.06	0.02158	1605.47	0.03679	1605.47	0.03834										607.814	121.48	165.055	346.8
	1603.55	-0.02519			1603.55	-0.00482	1603.55	0.02245	1605.96	0.03783	1605.96	0.03955										608.255	127.23	165.176	189.72
	1604.03	-0.02518			1604.03	-0.00452	1604.03	0.02336	1606.44	0.03894	1606.44	0.04085										608.737	126.5	165.284	216.27
	1604.51	-0.02515			1604.51	-0.00422	1604.51	0.0243	1606.92	0.04016	1606.92	0.0423										609.204	126.25	165.402	195.86
	1604.99	-0.02513			1604.99	-0.00393	1604.99	0.02524	1607.4	0.0415	1607.4	0.04393										609.631	126.26	165.513	210.1
	1605.47	-0.02511			1605.47	-0.00366	1605.47	0.02618	1607.88	0.04295	1607.88	0.0457										610.1	124.7	165.655	260.06
	1605.96	-0.02511			1605.96	-0.00338	1605.96	0.02712	1608.37	0.04445	1608.37	0.04753										610.57	124.68	165.775	214.09
	1606.44	-0.02512			1606.44	-0.00309	1606.44	0.02811	1608.85	0.04591	1608.85	0.0493										611.026	124.56	165.878	257.55
	1606.92	-0.02514			1606.92	-0.00275	1606.92	0.02919	1609.33	0.04727	1609.33	0.05094										611.505	125.49	165.978	208.8
	1607.4	-0.02515			1607.4	-0.00234	1607.4	0.0304	1609.81	0.04854	1609.81	0.0524										611.947	123.61	166.117	215.78
	1607.88	-0.02516			1607.88	-0.00187	1607.88	0.03172	1610.3	0.04973	1610.3	0.05375										612.392	123.55	166.234	232.25
	1608.37	-0.02513			1608.37	-0.00136	1608.37	0.0331	1610.78	0.05089	1610.78	0.05505										612.879	123.27	166.367	201.16
	1608.85	-0.02507			1608.85	-0.000832622	1608.85	0.03446	1611.26	0.05205	1611.26	0.05636										613.352	122.52	166.491	292.77
	1609.33	-0.02498			1609.33	-0.000337571	1609.33	0.03575	1611.74	0.05322	1611.74	0.05768										613.824	123.37	166.61	281.39
	1609.81	-0.02488			1609.81	0.000103125	1609.81	0.03694	1612.22	0.05438	1612.22	0.05901										614.31	121.84	166.723	266.16
	1610.3	-0.02476			1610.3	0.000482534	1610.3	0.03807	1612.71	0.05549	1612.71	0.0603										614.852	121.38	166.867	227.14
	1610.78	-0.02464			1610.78	0.00080783	1610.78	0.03918	1613.19	0.05655	1613.19	0.06153										615.298	124.97	166.99	294.28
	1611.26	-0.02453			1611.26	0.00109	1611.26	0.04032	1613.67	0.05758	1613.67	0.06273										615.764	123.46	167.108	194.3
	1611.74	-0.02442			1611.74	0.00135	1611.74	0.04147	1614.15	0.05864	1614.15	0.06398										616.205	124.06	167.208	243.57
	1612.22	-0.02433			1612.22	0.00159	1612.22	0.04262	1614.63	0.05983	1614.63	0.06541										616.671	121.49	167.342	241.09
	1612.71	-0.02424			1612.71	0.00181	1612.71	0.04374	1615.12	0.06126	1615.12	0.0672										617.129	122.15	167.459	224.75
	1613.19	-0.02417			1613.19	0.00203	1613.19	0.04481	1615.6	0.06299	1615.6	0.06947										617.611	121.82	167.563	175.63
	1613.67	-0.02411			1613.67	0.00226	1613.67	0.04583	1616.08	0.06497	1616.08	0.0722										618.102	121.85	167.697	167.51
	1614.15	-0.02406			1614.15	0.00251	1614.15	0.04687	1616.56	0.06695	1616.56	0.07509										618.587	121.34	167.815	131.35
	1614.63	-0.02403			1614.63	0.00279	1614.63	0.04804	1617.05	0.0686	1617.05	0.07764										619.11	120.98	167.929	175.81
	1615.12	-0.02402			1615.12	0.00313	1615.12	0.04945	1617.53	0.06977	1617.53	0.07956										619.577	120.82	168.037	229.33
	1615.6	-0.02405			1615.6	0.00352	1615.6	0.05123	1618.01	0.07059	1618.01	0.08092										620.06	123.13	168.161	214.4
	1616.08	-0.0241			1616.08	0.00391	1616.08	0.05335	1618.49	0.07124	1618.49	0.08196										620.557	123.69	168.27	196.77
	1616.56	-0.02417			1616.56	0.00422	1616.56	0.05558	1618.97	0.07188	1618.97	0.0829										621.033	119.16	168.378	244.84
	1617.05	-0.02423			1617.05	0.0044	1617.05	0.05757	1619.46	0.07258	1619.46	0.08385										621.498	120.91	168.504	188.27
	1617.53	-0.02426			1617.53	0.00445	1617.53	0.05907	1619.94	0.07335	1619.94	0.08484										621.957	121.15	168.619	201.1
	1618.01	-0.02425			1618.01	0.00444	1618.01	0.06016	1620.42	0.07418	1620.42	0.08587										622.403	119.74	168.737	230.48
	1618.49	-0.02421			1618.49	0.00443	1618.49	0.06102	1620.9	0.07507	1620.9	0.08694										622.894	119.6	168.859	201.04
	1618.97	-0.02415			1618.97	0.00444	1618.97	0.0618	1621.38	0.07601	1621.38	0.08805										623.38	121.34	168.976	184.71
	1619.46	-0.02409			1619.46	0.00451	1619.46	0.0626	1621.87	0.07699	1621.87	0.08921										623.839	119.73	169.079	230.11
	1619.94	-0.02401			1619.94	0.00461	1619.94	0.06343	1622.35	0.07798	1622.35	0.09043										624.273	119.88	169.193	219.06
	1620.42	-0.02394			1620.42	0.00474	1620.42	0.06432	1622.83	0.07888	1622.83	0.09162										624.757	121.83	169.314	247.75
	1620.9	-0.02387			1620.9	0.00489	1620.9	0.06525	1623.31	0.07956	1623.31	0.09265										625.23	122	169.427	282.83
	1621.38	-0.02381			1621.38	0.00503	1621.38	0.06623	1623.8	0.07992	1623.8	0.09335										625.665	122.59	169.539	224.65
	1621.87	-0.02377			1621.87	0.00516	1621.87	0.06727	1624.28	0.07998	1624.28	0.0937										626.109	119.05	169.668	231.37
	1622.35	-0.02376			1622.35	0.00523	1622.35	0.06837	1624.76	0.07983	1624.76	0.09375										626.568	121.34	169.774	212.83
	1622.83	-0.0238			1622.83	0.00522	1622.83	0.06944	1625.24	0.07959	1625.24	0.09362										626.998	121.45	169.893	217.77
	1623.31	-0.02388			1623.31	0.0051	1623.31	0.07036	1625.72	0.07934	1625.72	0.09343										627.488	121.1	170.005	124.6
	1623.8	-0.02397			1623.8	0.00489	1623.8	0.071	1626.21	0.07912	1626.21	0.09323										627.983	121.51	170.123	216.35
	1624.28	-0.02406			1624.28	0.00465	1624.28	0.07133	1626.69	0.07891	1626.69	0.09305										628.448	120.98	170.231	239.47
	1624.76	-0.02411			1624.76	0.00442	1624.76	0.07139	1627.17	0.07865	1627.17	0.09281										628.986	122.31	170.34	181.89
	1625.24	-0.02411			1625.24	0.00423	1625.24	0.07131	1627.65	0.07824	1627.65	0.09242										629.463	121.02	170.46	288.55
	1625.72	-0.02406			1625.72	0.00409	1625.72	0.07118	1628.13	0.07761	1628.13	0.0918										629.934	119.61	170.588	269.32
	1626.21	-0.02398			1626.21	0.00399	1626.21	0.07104	1628.62	0.07677	1628.62	0.09092										630.367	120.99	170.718	260.17
	1626.69	-0.02388			1626.69	0.00392	1626.69	0.07091	1629.1	0.0758	1629.1	0.08986										630.851	123.74	170.835	244.58
	1627.17	-0.02377			1627.17	0.00384	1627.17	0.07073	1629.58	0.07481	1629.58	0.08872										631.328	121.35	170.962	217.3
	1627.65	-0.0237			1627.65	0.00372	1627.65	0.07044	1630.06	0.07388	1630.06	0.08761										631.779	123.39	171.081	157.38
	1628.13	-0.02368			1628.13	0.00353	1628.13	0.06996	1630.55	0.07305	1630.55	0.08658										632.263	121.26	171.195	211.08
	1628.62	-0.02372			1628.62	0.00326	1628.62	0.06929	1631.03	0.07233	1631.03	0.08565										632.753	124.45	171.321	196.74
	1629.1	-0.0238			1629.1	0.00296	1629.1	0.0685	1631.51	0.07168	1631.51	0.08481										633.191	122.49	171.437	197.25
	1629.58	-0.0239			1629.58	0.00265	1629.58	0.06766	1631.99	0.07109	1631.99	0.08404										633.638	121.59	171.57	187.31
	1630.06	-0.024			1630.06	0.00236	1630.06	0.06685	1632.47	0.07053	1632.47	0.08335										634.141	120.75	171.679	209.37
	1630.55	-0.02409			1630.55	0.00211	1630.55	0.06613	1632.96	0.07001	1632.96	0.08273										634.612	123.35	171.793	311.92
	1631.03	-0.02416			1631.03	0.00191	1631.03	0.06548	1633.44	0.06952	1633.44	0.08219										635.07	124.67	171.917	223.59
	1631.51	-0.02421			1631.51	0.00175	1631.51	0.06491	1633.92	0.06905	1633.92	0.08171										635.567	120.58	172.057	199.5
	1631.99	-0.02425			1631.99	0.00163	1631.99	0.06439	1634.4	0.06852	1634.4	0.08121										636.026	122.12	172.179	209.75
	1632.47	-0.02428			1632.47	0.00155	1632.47	0.0639	1634.88	0.06774	1634.88	0.08043										636.518	122.65	172.298	254.97
	1632.96	-0.0243			1632.96	0.00152	1632.96	0.06342	1635.37	0.06637	1635.37	0.07895										636.956	124.03	172.415	251.07
	1633.44	-0.02431			1633.44	0.00152	1633.44	0.06296	1635.85	0.06421	1635.85	0.07652										637.434	120.77	172.535	277.65
	1633.92	-0.02428			1633.92	0.00155	1633.92	0.06247	1636.33	0.06154	1636.33	0.07342										637.865	125.12	172.641	284.61
	1634.4	-0.02422			1634.4	0.00157	1634.4	0.06187	1636.81	0.0589	1636.81	0.07034										638.376	122.74	172.756	151.26
	1634.88	-0.0241			1634.88	0.0015	1634.88	0.06095	1637.3	0.05666	1637.3	0.06773										638.856	123.55	172.893	125.98
	1635.37	-0.02395			1635.37	0.0012	1635.37	0.05943	1637.78	0.05486	1637.78	0.06565										639.374	122.31	172.999	167.09
	1635.85	-0.02382			1635.85	0.00061484	1635.85	0.05719	1638.26	0.05336	1638.26	0.06396										639.823	124.99	173.108	258.78
	1636.33	-0.02378			1636.33	-0.000138511	1636.33	0.0546	1638.74	0.05203	1638.74	0.06249										640.32	124.6	173.226	302.81
	1636.81	-0.02382			1636.81	-0.00082948	1636.81	0.05218	1639.22	0.05078	1639.22	0.06112										640.773	125.11	173.345	349.68
	1637.3	-0.0239			1637.3	-0.00133	1637.3	0.05023	1639.71	0.04954	1639.71	0.05975										641.246	125.69	173.46	227.29
	1637.78	-0.02396			1637.78	-0.00163	1637.78	0.04871	1640.19	0.04829	1640.19	0.05836										641.719	123.64	173.576	139.08
	1638.26	-0.024			1638.26	-0.0018	1638.26	0.04747	1640.67	0.04705	1640.67	0.05695										642.15	123.05	173.696	192.81
	1638.74	-0.02401			1638.74	-0.00192	1638.74	0.04638	1641.15	0.04586	1641.15	0.05556										642.572	126.16	173.828	250.39
	1639.22	-0.024			1639.22	-0.00205	1639.22	0.04533	1641.63	0.04476	1641.63	0.05425										643.02	127.65	173.947	264.72
	1639.71	-0.02397			1639.71	-0.00222	1639.71	0.04428	1642.12	0.0438	1642.12	0.05306										643.49	125.98	174.189	249.21
	1640.19	-0.02394			1640.19	-0.00246	1640.19	0.04321	1642.6	0.043	1642.6	0.05203										643.952	126.04	174.306	294.13
	1640.67	-0.02392			1640.67	-0.00278	1640.67	0.04213	1643.08	0.04236	1643.08	0.05115										644.446	126.17	174.424	198.72
	1641.15	-0.02389			1641.15	-0.00315	1641.15	0.04108	1643.56	0.04187	1643.56	0.05043										644.918	126.59	174.546	257.37
	1641.63	-0.02386			1641.63	-0.00352	1641.63	0.0401	1644.05	0.04152	1644.05	0.04985										645.432	125.43	174.658	152.85
	1642.12	-0.02383			1642.12	-0.00387	1642.12	0.03922	1644.53	0.04127	1644.53	0.04939										645.892	128.82	174.779	301.72
	1642.6	-0.02377			1642.6	-0.00414	1642.6	0.03846	1645.01	0.04107	1645.01	0.04898										646.372	126.38	174.9	212.13
	1643.08	-0.0237			1643.08	-0.00434	1643.08	0.03781	1645.49	0.04079	1645.49	0.04851										646.839	127	175.019	240.46
	1643.56	-0.02363			1643.56	-0.00445	1643.56	0.03726	1645.97	0.0402	1645.97	0.04774										647.276	127.84	175.134	219.01
	1644.05	-0.02356			1644.05	-0.00448	1644.05	0.03677	1646.45	0.03897	1646.45	0.04635										647.751	130.31	175.246	258.62
	1644.53	-0.0235			1644.53	-0.00446	1644.53	0.03632	1646.94	0.03703	1646.94	0.04422										648.223	127.36	175.372	222.65
	1645.01	-0.02348			1645.01	-0.00442	1645.01	0.03584	1647.42	0.03474	1647.42	0.04172										648.66	130.23	175.487	214.96
	1645.49	-0.02349			1645.49	-0.00442	1645.49	0.03525	1647.9	0.03265	1647.9	0.0394										649.135	128.93	175.602	191.53
	1645.97	-0.02355			1645.97	-0.00452	1645.97	0.03437	1648.38	0.03105	1648.38	0.03757										649.631	128.93	175.713	185.13
	1646.45	-0.02362			1646.45	-0.00483	1646.45	0.03306	1648.87	0.0299	1648.87	0.03622										650.111	131.93	175.842	281.91
	1646.94	-0.02369			1646.94	-0.00538	1646.94	0.03132	1649.35	0.02911	1649.35	0.03525										650.631	127.51	175.971	203.2
	1647.42	-0.02371			1647.42	-0.00606	1647.42	0.02949	1649.83	0.02857	1649.83	0.03459												176.102	205.35
	1647.9	-0.02372			1647.9	-0.0067	1647.9	0.02792	1650.31	0.02825	1650.31	0.03417												176.204	212.74
	1648.38	-0.02371			1648.38	-0.00722	1648.38	0.02674	1650.8	0.02812	1650.8	0.03399												176.321	165.96
	1648.87	-0.02371			1648.87	-0.00762	1648.87	0.02591	1651.28	0.02816	1651.28	0.03403												176.437	290.11
	1649.35	-0.02371			1649.35	-0.00791	1649.35	0.02532	1651.76	0.0283	1651.76	0.03421												176.553	221.64
	1649.83	-0.02371			1649.83	-0.00813	1649.83	0.02494	1652.24	0.02832	1652.24	0.03423												176.675	161.07
	1650.31	-0.0237			1650.31	-0.00825	1650.31	0.02473	1652.72	0.02768	1652.72	0.03342												176.797	180.95
	1650.8	-0.02366			1650.8	-0.00828	1650.8	0.0247	1653.2	0.02591	1653.2	0.03119												176.931	225.33
	1651.28	-0.02359			1651.28	-0.00819	1651.28	0.02486	1653.69	0.02343	1653.69	0.02813												177.051	167.4
	1651.76	-0.02348			1651.76	-0.00796	1651.76	0.02517	1654.17	0.02122	1654.17	0.02544												177.162	239.37
	1652.24	-0.02331			1652.24	-0.00767	1652.24	0.02545	1654.65	0.01958	1654.65	0.02351												177.292	202.73
	1652.72	-0.02314			1652.72	-0.00753	1652.72	0.02519	1655.13	0.01837	1655.13	0.02213												177.402	320.46
	1653.2	-0.02303			1653.2	-0.00791	1653.2	0.02383	1655.62	0.01738	1655.62	0.02103												177.524	215.28
	1653.69	-0.02303			1653.69	-0.00878	1653.69	0.02165	1656.1	0.01649	1656.1	0.02003												177.641	296.09
	1654.17	-0.02309			1654.17	-0.00971	1654.17	0.01956	1656.58	0.01563	1656.58	0.01906												177.762	284.49
	1654.65	-0.02314			1654.65	-0.01044	1654.65	0.01797	1657.06	0.01479	1657.06	0.01808												177.884	155.04
	1655.13	-0.02317			1655.13	-0.01095	1655.13	0.01679	1657.54	0.01398	1657.54	0.01711												178.002	176.36
	1655.62	-0.02321			1655.62	-0.01134	1655.62	0.01583	1658.03	0.01322	1658.03	0.01617												178.119	314.02
	1656.1	-0.02326			1656.1	-0.01166	1656.1	0.01498	1658.51	0.01255	1658.51	0.01532												178.221	182.16
	1656.58	-0.02334			1656.58	-0.01195	1656.58	0.01417	1658.99	0.01199	1658.99	0.0146												178.347	227.87
	1657.06	-0.02345			1657.06	-0.01225	1657.06	0.01338	1659.47	0.01156	1659.47	0.01402												178.464	244.13
	1657.54	-0.02357			1657.54	-0.01254	1657.54	0.0126	1659.95	0.01124	1659.95	0.01361												178.58	235.72
	1658.03	-0.0237			1658.03	-0.01281	1658.03	0.01186	1660.44	0.01102	1660.44	0.01333												178.7	248.51
	1658.51	-0.02382			1658.51	-0.01306	1658.51	0.01119	1660.92	0.01082	1660.92	0.01315												178.812	196.16
	1658.99	-0.0239			1658.99	-0.01326	1658.99	0.01059	1661.4	0.01058	1661.4	0.01297												178.934	217.28
	1659.47	-0.02393			1659.47	-0.0134	1659.47	0.01009	1661.88	0.01018	1661.88	0.01267												179.057	263.08
	1659.95	-0.0239			1659.95	-0.01347	1659.95	0.00968	1662.37	0.00957	1662.37	0.01215												179.182	199.71
	1660.44	-0.02382			1660.44	-0.01348	1660.44	0.00934	1662.85	0.00875	1662.85	0.01138												179.29	194.86
	1660.92	-0.02371			1660.92	-0.01344	1660.92	0.00903	1663.33	0.00781	1663.33	0.01041												179.415	192.48
	1661.4	-0.02357			1661.4	-0.0134	1661.4	0.00871	1663.81	0.00691	1663.81	0.00939												179.542	261.93
	1661.88	-0.02346			1661.88	-0.01339	1661.88	0.00833	1664.29	0.00613	1664.29	0.00844												179.653	235.65
	1662.37	-0.02339			1662.37	-0.01348	1662.37	0.00782	1664.78	0.00552	1664.78	0.00762												179.777	165.56
	1662.85	-0.0234			1662.85	-0.01368	1662.85	0.00719	1665.26	0.00507	1665.26	0.00695												179.892	209.96
	1663.33	-0.02347			1663.33	-0.01396	1663.33	0.00648	1665.74	0.00477	1665.74	0.00644												180.023	231.15
	1663.81	-0.02357			1663.81	-0.01429	1663.81	0.00577	1666.22	0.00462	1666.22	0.00609												180.138	218.86
	1664.29	-0.02366			1664.29	-0.0146	1664.29	0.00511	1666.7	0.00461	1666.7	0.0059												180.241	192.71
	1664.78	-0.02374			1664.78	-0.01487	1664.78	0.00454	1667.19	0.00475	1667.19	0.00587												180.371	224.59
	1665.26	-0.0238			1665.26	-0.01508	1665.26	0.00405	1667.67	0.00502	1667.67	0.00602												180.49	158.25
	1665.74	-0.02382			1665.74	-0.01522	1665.74	0.00366	1668.15	0.00538	1668.15	0.0063												180.614	230.91
	1666.22	-0.02381			1666.22	-0.01527	1666.22	0.00338	1668.63	0.00573	1668.63	0.00661												180.723	225.64
	1666.7	-0.02376			1666.7	-0.01524	1666.7	0.00321	1669.12	0.00593	1669.12	0.00682												180.833	223.54
	1667.19	-0.02367			1667.19	-0.0151	1667.19	0.00318	1669.6	0.00584	1669.6	0.00676												180.943	208.94
	1667.67	-0.02352			1667.67	-0.01485	1667.67	0.00329	1670.08	0.00542	1670.08	0.00638												181.06	191.14
	1668.15	-0.02333			1668.15	-0.01453	1668.15	0.00351	1670.56	0.00477	1670.56	0.00578												181.183	200.15
	1668.63	-0.02311			1668.63	-0.01421	1668.63	0.00378	1671.04	0.00405	1671.04	0.00511												181.312	217.73
	1669.12	-0.02291			1669.12	-0.01399	1669.12	0.00396	1671.53	0.00339	1671.53	0.00449												181.445	193.4
	1669.6	-0.02278			1669.6	-0.01396	1669.6	0.00389	1672.01	0.00284	1672.01	0.00398												181.564	283.34
	1670.08	-0.02272			1670.08	-0.01414	1670.08	0.00353	1672.49	0.00241	1672.49	0.00359												181.679	198.87
	1670.56	-0.02271			1670.56	-0.01443	1670.56	0.00295	1672.97	0.0021	1672.97	0.00327												181.808	179.87
	1671.04	-0.02271			1671.04	-0.01472	1671.04	0.0023	1673.45	0.00185	1673.45	0.00301												181.95	167.63
	1671.53	-0.02268			1671.53	-0.01494	1671.53	0.0017	1673.94	0.00163	1673.94	0.00274												182.076	212.38
	1672.01	-0.02263			1672.01	-0.01507	1672.01	0.0012	1674.42	0.00136	1674.42	0.00239												182.195	113.91
	1672.49	-0.02254			1672.49	-0.01512	1672.49	0.000822337	1674.9	0.000981711	1674.9	0.00191												182.302	263.74
	1672.97	-0.02244			1672.97	-0.01513	1672.97	0.000540786	1675.38	0.000489268	1675.38	0.00132												182.414	180.86
	1673.45	-0.02235			1673.45	-0.01512	1673.45	0.000324172	1675.87	-6.09955e-05	1675.87	0.000688873												182.535	281.73
	1673.94	-0.0223			1673.94	-0.01512	1673.94	0.000124469	1676.35	-0.000578102	1676.35	0.000118338												182.653	225.41
	1674.42	-0.02232			1674.42	-0.01519	1674.42	-0.000119001	1676.83	-0.000992786	1676.83	-0.00032691												182.775	211.79
	1674.9	-0.02241			1674.9	-0.01535	1674.9	-0.000460683	1677.31	-0.00127	1677.31	-0.000623764												182.888	268.21
	1675.38	-0.02257			1675.38	-0.01559	1675.38	-0.000912711	1677.79	-0.00142	1677.79	-0.000775175												183.017	191.81
	1675.87	-0.02274			1675.87	-0.01588	1675.87	-0.00143	1678.28	-0.00144	1678.28	-0.000796144												183.126	165.04
	1676.35	-0.02288			1676.35	-0.01616	1676.35	-0.00193	1678.76	-0.00136	1678.76	-0.000712096												183.239	173.81
	1676.83	-0.02297			1676.83	-0.01638	1676.83	-0.00236	1679.24	-0.00122	1679.24	-0.000560994												183.378	130.01
	1677.31	-0.02301			1677.31	-0.01655	1677.31	-0.0027	1679.72	-0.00106	1679.72	-0.000392726												183.511	214.29
	1677.79	-0.02301			1677.79	-0.01665	1677.79	-0.00294	1680.2	-0.000916216	1680.2	-0.00025572												183.64	187.88
	1678.28	-0.02297			1678.28	-0.01669	1678.28	-0.00309	1680.69	-0.000818666	1680.69	-0.000177695												183.746	232.21
	1678.76	-0.02292			1678.76	-0.01668	1678.76	-0.00317	1681.17	-0.000750037	1681.17	-0.000150933												183.871	214.77
	1679.24	-0.02285			1679.24	-0.01661	1679.24	-0.00319	1681.65	-0.000669057	1681.65	-0.000132516												183.978	255.45
	1679.72	-0.02277			1679.72	-0.01651	1679.72	-0.00319	1682.13	-0.000520721	1682.13	-5.62248e-05												184.09	176.36
	1680.2	-0.02269			1680.2	-0.0164	1680.2	-0.0032	1682.62	-0.000260422	1682.62	0.000149195												184.215	180.93
	1680.69	-0.02259			1680.69	-0.01628	1680.69	-0.00322	1683.1	9.97118e-05	1683.1	0.00051836												184.321	162.32
	1681.17	-0.02249			1681.17	-0.01616	1681.17	-0.00326	1683.58	0.000416098	1683.58	0.000961553												184.428	194.16
	1681.65	-0.02237			1681.65	-0.01602	1681.65	-0.0033	1684.06	0.000421802	1684.06	0.00121												184.547	162.48
	1682.13	-0.02222			1682.13	-0.01583	1682.13	-0.00331	1684.54	-1.28558e-05	1684.54	0.00101												184.679	303.22
	1682.62	-0.02203			1682.62	-0.01555	1682.62	-0.00326	1685.03	-0.000685433	1685.03	0.00045759												184.786	172.53
	1683.1	-0.02181			1683.1	-0.01517	1683.1	-0.00312	1685.51	-0.00132	1685.51	-0.000196176												184.912	165.01
	1683.58	-0.0216			1683.58	-0.01478	1683.58	-0.00294	1685.99	-0.00177	1685.99	-0.00077706												185.029	146.7
	1684.06	-0.02151			1684.06	-0.01457	1684.06	-0.00285	1686.47	-0.00206	1686.47	-0.00124												185.142	195.55
	1684.54	-0.02162			1684.54	-0.01471	1684.54	-0.00297	1686.95	-0.00221	1686.95	-0.00159												185.255	94.13
	1685.03	-0.02187			1685.03	-0.01508	1685.03	-0.00325	1687.44	-0.00228	1687.44	-0.00187												185.357	166.71
	1685.51	-0.02213			1685.51	-0.0155	1685.51	-0.00357	1687.92	-0.00233	1687.92	-0.00211												185.471	198.58
	1685.99	-0.02236			1685.99	-0.01583	1685.99	-0.00384	1688.4	-0.0024	1688.4	-0.00236												185.579	153.84
	1686.47	-0.02252			1686.47	-0.01603	1686.47	-0.00405	1688.88	-0.00254	1688.88	-0.00264												185.698	122.36
	1686.95	-0.02262			1686.95	-0.01612	1686.95	-0.0042	1689.37	-0.00275	1689.37	-0.00296												185.807	249.32
	1687.44	-0.02266			1687.44	-0.01611	1687.44	-0.00433	1689.85	-0.00302	1689.85	-0.00328												185.929	251.49
	1687.92	-0.02264			1687.92	-0.01603	1687.92	-0.00445	1690.33	-0.00329	1690.33	-0.00356												186.046	166.56
	1688.4	-0.02256			1688.4	-0.01591	1688.4	-0.0046	1690.81	-0.00352	1690.81	-0.00377												186.158	213.92
	1688.88	-0.02245			1688.88	-0.01578	1688.88	-0.00478	1691.29	-0.00366	1691.29	-0.00387												186.278	236.01
	1689.37	-0.02232			1689.37	-0.01567	1689.37	-0.00499	1691.78	-0.0037	1691.78	-0.00385												186.388	190.59
	1689.85	-0.02218			1689.85	-0.0156	1689.85	-0.0052	1692.26	-0.00363	1692.26	-0.0037												186.52	184.37
	1690.33	-0.02204			1690.33	-0.01555	1690.33	-0.00536	1692.74	-0.00345	1692.74	-0.00341												186.659	221.6
	1690.81	-0.02191			1690.81	-0.01553	1690.81	-0.00544	1693.22	-0.00316	1693.22	-0.00298												186.78	215.32
	1691.29	-0.02177			1691.29	-0.01551	1691.29	-0.00543	1693.7	-0.00273	1693.7	-0.00238												186.906	188.33
	1691.78	-0.02161			1691.78	-0.01549	1691.78	-0.00533	1694.19	-0.00214	1694.19	-0.00155												187.03	205.85
	1692.26	-0.02144			1692.26	-0.01546	1692.26	-0.00513	1694.67	-0.00136	1694.67	-0.000439996												187.145	242.66
	1692.74	-0.02125			1692.74	-0.01541	1692.74	-0.00485	1695.15	-0.000374651	1695.15	0.000962516												187.264	200.93
	1693.22	-0.02103			1693.22	-0.01534	1693.22	-0.00447	1695.63	0.000729893	1695.63	0.00255												187.389	224.93
	1693.7	-0.0208			1693.7	-0.01523	1693.7	-0.00398	1696.11	0.00179	1696.11	0.00408												187.507	188.53
	1694.19	-0.02054			1694.19	-0.01504	1694.19	-0.00333	1696.6	0.00264	1696.6	0.00529												187.627	230.5
	1694.67	-0.02029			1694.67	-0.01474	1694.67	-0.00248	1697.08	0.00321	1697.08	0.00609												187.739	213.21
	1695.15	-0.02005			1695.15	-0.01429	1695.15	-0.00143	1697.56	0.00358	1697.56	0.00656												187.842	241.62
	1695.63	-0.01987			1695.63	-0.01371	1695.63	-0.000234095	1698.04	0.0038	1698.04	0.00682												187.961	240.53
	1696.11	-0.01976			1696.11	-0.01306	1696.11	0.000894612	1698.53	0.00392	1698.53	0.00693												188.083	242.33
	1696.6	-0.01973			1696.6	-0.01247	1696.6	0.00175	1699.01	0.00388	1699.01	0.00682												188.2	129.34
	1697.08	-0.01975			1697.08	-0.012	1697.08	0.00226	1699.49	0.00358	1699.49	0.00636												188.313	265.79
	1697.56	-0.01979			1697.56	-0.01164	1697.56	0.00249	1699.97	0.00297	1699.97	0.00543												188.429	240.5
	1698.04	-0.01983			1698.04	-0.01134	1698.04	0.00255	1700.45	0.00216	1700.45	0.00418												188.547	182.78
	1698.53	-0.01989			1698.53	-0.01105	1698.53	0.0025	1700.94	0.00137	1700.94	0.00292												188.679	232.56
	1699.01	-0.01994			1699.01	-0.01074	1699.01	0.00232	1701.42	0.000790568	1701.42	0.0019												188.794	227.48
	1699.49	-0.01997			1699.49	-0.01043	1699.49	0.00195	1701.9	0.000445517	1701.9	0.00119												188.894	174.95
	1699.97	-0.0199			1699.97	-0.01017	1699.97	0.00133	1702.38	0.000294695	1702.38	0.000731752												189.008	257.7
	1700.45	-0.01971			1700.45	-0.00998	1700.45	0.000516204	1702.86	0.000280836	1702.86	0.000450724												189.125	249.44
	1700.94	-0.01939			1700.94	-0.00985	1700.94	-0.000321182	1703.35	0.000351595	1703.35	0.000283422												189.237	244.82
	1701.42	-0.019			1701.42	-0.00972	1701.42	-0.00105	1703.83	0.000451023	1703.83	0.000172166												189.357	259.08
	1701.9	-0.0186			1701.9	-0.00954	1701.9	-0.00161	1704.31	0.000504726	1704.31	5.15265e-05												189.49	141.48
	1702.38	-0.01818			1702.38	-0.00928	1702.38	-0.00204	1704.79	0.000415036	1704.79	-0.000159379												189.618	226.7
	1702.86	-0.01775			1702.86	-0.00893	1702.86	-0.00237	1705.28	9.32161e-05	1705.28	-0.000538293												189.731	252.43
	1703.35	-0.01731			1703.35	-0.0085	1703.35	-0.00262	1705.76	-0.000481204	1705.76	-0.00111												189.831	175.98
	1703.83	-0.01683			1703.83	-0.00799	1703.83	-0.00283	1706.24	-0.00123	1706.24	-0.00184												189.947	196.27
	1704.31	-0.01633			1704.31	-0.00743	1704.31	-0.00304	1706.72	-0.00201	1706.72	-0.00261												190.062	190.21
	1704.79	-0.01584			1704.79	-0.00686	1704.79	-0.0033	1707.2	-0.00273	1707.2	-0.00333												190.166	253.81
	1705.28	-0.01539			1705.28	-0.00636	1705.28	-0.00366	1707.68	-0.00331	1707.68	-0.00397												190.294	255.15
	1705.76	-0.01504			1705.76	-0.00598	1705.76	-0.00415	1708.17	-0.00374	1708.17	-0.00449												190.398	233.69
	1706.24	-0.0148			1706.24	-0.00574	1706.24	-0.00473	1708.65	-0.00403	1708.65	-0.00489												190.503	196.4
	1706.72	-0.01464			1706.72	-0.00558	1706.72	-0.00532	1709.13	-0.0042	1709.13	-0.0052												190.635	221.33
	1707.2	-0.01453			1707.2	-0.00545	1707.2	-0.00585	1709.61	-0.00429	1709.61	-0.00543												190.756	187.76
	1707.68	-0.01444			1707.68	-0.00531	1707.68	-0.00629	1710.1	-0.00431	1710.1	-0.0056												190.866	211.62
	1708.17	-0.01436			1708.17	-0.00512	1708.17	-0.00661	1710.58	-0.00429	1710.58	-0.00571												190.986	200.95
	1708.65	-0.01427			1708.65	-0.00488	1708.65	-0.00683	1711.06	-0.00423	1711.06	-0.00576												191.111	166.22
	1709.13	-0.01418			1709.13	-0.0046	1709.13	-0.00697	1711.54	-0.00411	1711.54	-0.00574												191.237	162.1
	1709.61	-0.0141			1709.61	-0.00429	1709.61	-0.00705	1712.02	-0.0039	1712.02	-0.0056												191.344	215.09
	1710.1	-0.014			1710.1	-0.00398	1710.1	-0.0071	1712.51	-0.00356	1712.51	-0.00532												191.469	171.91
	1710.58	-0.01391			1710.58	-0.00368	1710.58	-0.00714	1712.99	-0.00307	1712.99	-0.00487												191.593	231.35
	1711.06	-0.0138			1711.06	-0.00341	1711.06	-0.00716	1713.47	-0.0024	1713.47	-0.00424												191.727	203.11
	1711.54	-0.01367			1711.54	-0.00315	1711.54	-0.00713	1713.95	-0.00157	1713.95	-0.00343												191.839	197.75
	1712.02	-0.01352			1712.02	-0.00288	1712.02	-0.00703	1714.43	-0.000635146	1714.43	-0.0025												191.954	213.64
	1712.51	-0.01334			1712.51	-0.00258	1712.51	-0.00682	1714.92	0.000326791	1714.92	-0.00153												192.081	185.86
	1712.99	-0.01312			1712.99	-0.00219	1712.99	-0.00648	1715.4	0.00121	1715.4	-0.000605004												192.193	130.22
	1713.47	-0.01287			1713.47	-0.00168	1713.47	-0.00599	1715.88	0.00191	1715.88	0.000163746												192.331	200.22
	1713.95	-0.01258			1713.95	-0.00102	1713.95	-0.00536	1716.36	0.00229	1716.36	0.000651772												192.441	242.85
	1714.43	-0.01227			1714.43	-0.000205581	1714.43	-0.00466	1716.85	0.00223	1716.85	0.00070603												192.555	226.21
	1714.92	-0.01194			1714.92	0.00071831	1714.92	-0.00393	1717.33	0.00167	1717.33	0.000217381												192.684	160.8
	1715.4	-0.0116			1715.4	0.00167	1715.4	-0.00326	1717.81	0.000705632	1717.81	-0.000746332												192.803	161.6
	1715.88	-0.01127			1715.88	0.00253	1715.88	-0.00272	1718.29	-0.000394878	1718.29	-0.00193												192.911	262.65
	1716.36	-0.01093			1716.36	0.00317	1716.36	-0.00237	1718.77	-0.0014	1718.77	-0.00307												193.028	212.72
	1716.85	-0.0106			1716.85	0.00346	1716.85	-0.0023	1719.26	-0.0022	1719.26	-0.004												193.16	219.49
	1717.33	-0.01031			1717.33	0.00338	1717.33	-0.0026	1719.74	-0.00277	1719.74	-0.00469												193.279	154.63
	1717.81	-0.01009			1717.81	0.00302	1717.81	-0.00323	1720.22	-0.00316	1720.22	-0.00516												193.391	202.72
	1718.29	-0.00995			1718.29	0.00259	1718.29	-0.00404	1720.7	-0.00339	1720.7	-0.00543												193.537	256.47
	1718.77	-0.00989			1718.77	0.00222	1718.77	-0.00485	1721.18	-0.0035	1721.18	-0.00556												193.671	229.39
	1719.26	-0.00987			1719.26	0.00197	1719.26	-0.00553	1721.67	-0.00354	1721.67	-0.00558												193.782	228.9
	1719.74	-0.00987			1719.74	0.00183	1719.74	-0.00606	1722.15	-0.00354	1722.15	-0.00553												193.903	265.38
	1720.22	-0.00987			1720.22	0.00179	1720.22	-0.00643	1722.63	-0.00353	1722.63	-0.00546												194.03	181.2
	1720.7	-0.00986			1720.7	0.00182	1720.7	-0.00665	1723.11	-0.00353	1723.11	-0.00541												194.152	185.98
	1721.18	-0.00983			1721.18	0.00192	1721.18	-0.00676	1723.6	-0.00356	1723.6	-0.00542												194.267	253.57
	1721.67	-0.00978			1721.67	0.00208	1721.67	-0.00677	1724.08	-0.00361	1724.08	-0.00548												194.384	164.18
	1722.15	-0.00971			1722.15	0.00229	1722.15	-0.00671	1724.56	-0.00366	1724.56	-0.00557												194.5	214.08
	1722.63	-0.00961			1722.63	0.00252	1722.63	-0.00661	1725.04	-0.0037	1725.04	-0.00567												194.6	175.18
	1723.11	-0.0095			1723.11	0.00276	1723.11	-0.00651	1725.52	-0.00371	1725.52	-0.00574												194.718	113.4
	1723.6	-0.00939			1723.6	0.00299	1723.6	-0.00643	1726.01	-0.00367	1726.01	-0.00576												194.848	146.45
	1724.08	-0.00928			1724.08	0.00319	1724.08	-0.0064	1726.49	-0.00359	1726.49	-0.00571												194.956	169.85
	1724.56	-0.00917			1724.56	0.00336	1724.56	-0.00642	1726.97	-0.00345	1726.97	-0.0056												195.064	237.96
	1725.04	-0.00908			1725.04	0.00352	1725.04	-0.00646	1727.45	-0.00325	1727.45	-0.00539												195.192	184.4
	1725.52	-0.00899			1725.52	0.00367	1725.52	-0.0065	1727.93	-0.00298	1727.93	-0.00511												195.307	187.41
	1726.01	-0.00889			1726.01	0.00383	1726.01	-0.00652	1728.42	-0.00264	1728.42	-0.00474												195.418	209.65
	1726.49	-0.00878			1726.49	0.00401	1726.49	-0.0065	1728.9	-0.00225	1728.9	-0.00431												195.541	164.83
	1726.97	-0.00865			1726.97	0.0042	1726.97	-0.00642	1729.38	-0.00181	1729.38	-0.00385												195.667	173.53
	1727.45	-0.0085			1727.45	0.0044	1727.45	-0.00626	1729.86	-0.00137	1729.86	-0.0034												195.798	207.03
	1727.93	-0.00833			1727.93	0.0046	1727.93	-0.00603	1730.35	-0.000953478	1730.35	-0.00301												195.908	168.56
	1728.42	-0.00815			1728.42	0.00481	1728.42	-0.00573	1730.83	-0.000583331	1730.83	-0.00268												196.03	194.71
	1728.9	-0.00795			1728.9	0.00503	1728.9	-0.00538	1731.31	-0.000253103	1731.31	-0.00239												196.149	261.13
	1729.38	-0.00777			1729.38	0.00525	1729.38	-0.00503	1731.79	5.3084e-05	1731.79	-0.00211												196.257	193.85
	1729.86	-0.00759			1729.86	0.00545	1729.86	-0.00471	1732.27	0.000339458	1732.27	-0.00181												196.379	183.63
	1730.35	-0.00744			1730.35	0.00563	1730.35	-0.00445	1732.76	0.000563843	1732.76	-0.0015												196.49	228.89
	1730.83	-0.00734			1730.83	0.00578	1730.83	-0.00426	1733.24	0.00060462	1733.24	-0.0013												196.6	215.15
	1731.31	-0.00729			1731.31	0.00588	1731.31	-0.00411	1733.72	0.000293335	1733.72	-0.00139												196.728	182.12
	1731.79	-0.00732			1731.79	0.00592	1731.79	-0.00398	1734.2	-0.000421261	1734.2	-0.00192												196.846	216.86
	1732.27	-0.00743			1732.27	0.0059	1732.27	-0.00385	1734.68	-0.00135	1734.68	-0.00278												196.964	252.29
	1732.76	-0.00766			1732.76	0.00579	1732.76	-0.00375	1735.17	-0.00224	1735.17	-0.00371												197.079	144.68
	1733.24	-0.00801			1733.24	0.00554	1733.24	-0.00378	1735.65	-0.00294	1735.65	-0.00451												197.2	232.33
	1733.72	-0.00844			1733.72	0.0051	1733.72	-0.00406	1736.13	-0.00346	1736.13	-0.00514												197.324	216.19
	1734.2	-0.00885			1734.2	0.00453	1734.2	-0.00465	1736.61	-0.00384	1736.61	-0.00561												197.442	180.42
	1734.68	-0.00914			1734.68	0.00392	1734.68	-0.00538	1737.1	-0.00413	1737.1	-0.00595												197.571	255.15
	1735.17	-0.00932			1735.17	0.00337	1735.17	-0.00607	1737.58	-0.00438	1737.58	-0.00623												197.685	180.56
	1735.65	-0.00945			1735.65	0.00292	1735.65	-0.0066	1738.06	-0.00463	1738.06	-0.00648												197.806	177.61
	1736.13	-0.00957			1736.13	0.00252	1736.13	-0.00697	1738.54	-0.00493	1738.54	-0.00675												197.919	227.47
	1736.61	-0.00973			1736.61	0.00215	1736.61	-0.00724	1739.02	-0.0053	1739.02	-0.00708												198.03	177.41
	1737.1	-0.00995			1737.1	0.00175	1737.1	-0.00745	1739.51	-0.00573	1739.51	-0.00749												198.163	169.78
	1737.58	-0.01025			1737.58	0.00129	1737.58	-0.00764	1739.99	-0.00619	1739.99	-0.00795												198.286	201.18
	1738.06	-0.01062			1738.06	0.000722857	1738.06	-0.00787	1740.47	-0.00664	1740.47	-0.00842												198.395	222.26
	1738.54	-0.01106			1738.54	2.07755e-05	1738.54	-0.00816	1740.95	-0.00707	1740.95	-0.00884												198.512	161.67
	1739.02	-0.01154			1739.02	-0.000815094	1739.02	-0.00853	1741.43	-0.00745	1741.43	-0.0092												198.629	196.11
	1739.51	-0.01201			1739.51	-0.00173	1739.51	-0.00897	1741.92	-0.0078	1741.92	-0.00949												198.732	259.63
	1739.99	-0.01243			1739.99	-0.00265	1739.99	-0.00945	1742.4	-0.00813	1742.4	-0.00973												198.843	98.72
	1740.47	-0.01281			1740.47	-0.00349	1740.47	-0.00992	1742.88	-0.00843	1742.88	-0.00995												198.96	161.35
	1740.95	-0.01317			1740.95	-0.00424	1740.95	-0.01036	1743.36	-0.00872	1743.36	-0.01018												199.069	198.36
	1741.43	-0.01353			1741.43	-0.00491	1741.43	-0.01076	1743.85	-0.00898	1743.85	-0.01043												199.185	229.34
	1741.92	-0.01393			1741.92	-0.00555	1741.92	-0.01113	1744.33	-0.00919	1744.33	-0.0107												199.297	182.57
	1742.4	-0.01439			1742.4	-0.00618	1742.4	-0.0115	1744.81	-0.00936	1744.81	-0.01095												199.417	304
	1742.88	-0.0149			1742.88	-0.00684	1742.88	-0.01185	1745.29	-0.00948	1745.29	-0.01116												199.518	162.5
	1743.36	-0.01544			1743.36	-0.00752	1743.36	-0.01218	1745.77	-0.00956	1745.77	-0.01128												199.643	201.83
	1743.85	-0.01598			1743.85	-0.00818	1743.85	-0.01248	1746.26	-0.0096	1746.26	-0.0113												199.765	164.82
	1744.33	-0.01648			1744.33	-0.00879	1744.33	-0.01271	1746.74	-0.00963	1746.74	-0.01121												199.883	256.87
	1744.81	-0.01692			1744.81	-0.00931	1744.81	-0.01287	1747.22	-0.00967	1747.22	-0.01105												199.997	255.17
	1745.29	-0.01731			1745.29	-0.00975	1745.29	-0.01295	1747.7	-0.00976	1747.7	-0.0109												200.122	197.98
	1745.77	-0.01766			1745.77	-0.01012	1745.77	-0.01296	1748.18	-0.00992	1748.18	-0.01084												200.234	227.13
	1746.26	-0.01797			1746.26	-0.01043	1746.26	-0.0129	1748.67	-0.01017	1748.67	-0.01096												200.414	250.1
	1746.74	-0.01825			1746.74	-0.01074	1746.74	-0.01279	1749.15	-0.0105	1749.15	-0.0113												200.529	168.53
	1747.22	-0.01852			1747.22	-0.01108	1747.22	-0.01266	1749.63	-0.0109	1749.63	-0.01183												200.648	203.36
	1747.7	-0.01878			1747.7	-0.01149	1747.7	-0.01256	1750.11	-0.01137	1750.11	-0.01251												200.755	171.57
	1748.18	-0.01905			1748.18	-0.01197	1748.18	-0.01254	1750.59	-0.01191	1750.59	-0.01327												200.878	174.76
	1748.67	-0.01933			1748.67	-0.01252	1748.67	-0.01264	1751.08	-0.01252	1751.08	-0.01406												200.998	290.32
	1749.15	-0.01962			1749.15	-0.0131	1749.15	-0.01287	1751.56	-0.01318	1751.56	-0.01484												201.105	171.34
	1749.63	-0.01991			1749.63	-0.01368	1749.63	-0.01322	1752.04	-0.01384	1752.04	-0.01557												201.22	203.97
	1750.11	-0.02021			1750.11	-0.01425	1750.11	-0.01368	1752.52	-0.01447	1752.52	-0.01624												201.336	233.74
	1750.59	-0.0205			1750.59	-0.01481	1750.59	-0.01422	1753.01	-0.01501	1753.01	-0.01682												201.466	208.4
	1751.08	-0.02076			1751.08	-0.01536	1751.08	-0.01481	1753.49	-0.01545	1753.49	-0.0173												201.584	179.15
	1751.56	-0.021			1751.56	-0.01591	1751.56	-0.01541	1753.97	-0.01577	1753.97	-0.01767												201.7	235.89
	1752.04	-0.02122			1752.04	-0.01643	1752.04	-0.01599	1754.45	-0.01597	1754.45	-0.01791												201.845	210.7
	1752.52	-0.02142			1752.52	-0.01692	1752.52	-0.01652	1754.93	-0.01604	1754.93	-0.01803												201.958	183.91
	1753.01	-0.02161			1753.01	-0.01735	1753.01	-0.01698	1755.42	-0.01601	1755.42	-0.01803												202.066	110.62
	1753.49	-0.02177			1753.49	-0.01771	1753.49	-0.01736	1755.9	-0.01591	1755.9	-0.01795												202.186	192.22
	1753.97	-0.02193			1753.97	-0.01801	1753.97	-0.01763	1756.38	-0.01583	1756.38	-0.01785												202.308	197.97
	1754.45	-0.02206			1754.45	-0.01824	1754.45	-0.01781	1756.86	-0.01579	1756.86	-0.01779												202.426	217.5
	1754.93	-0.02218			1754.93	-0.01841	1754.93	-0.01789	1757.34	-0.01584	1757.34	-0.01782												202.545	207.13
	1755.42	-0.02228			1755.42	-0.01854	1755.42	-0.01789	1757.83	-0.01594	1757.83	-0.01791												202.669	174.84
	1755.9	-0.02237			1755.9	-0.01864	1755.9	-0.01783	1758.31	-0.01603	1758.31	-0.01803												202.776	256.62
	1756.38	-0.02245			1756.38	-0.01873	1756.38	-0.01775	1758.79	-0.01608	1758.79	-0.01812												202.884	234.36
	1756.86	-0.02253			1756.86	-0.01884	1756.86	-0.01772	1759.27	-0.01604	1759.27	-0.01815												203.005	153.42
	1757.34	-0.02261			1757.34	-0.01898	1757.34	-0.01775	1759.76	-0.01594	1759.76	-0.01808												203.117	212.89
	1757.83	-0.0227			1757.83	-0.01912	1757.83	-0.01783	1760.24	-0.0158	1760.24	-0.01795												203.234	171.81
	1758.31	-0.02279			1758.31	-0.01926	1758.31	-0.01793	1760.72	-0.01569	1760.72	-0.01779												203.348	199.28
	1758.79	-0.02287			1758.79	-0.01939	1758.79	-0.01802	1761.2	-0.0157	1761.2	-0.0177												203.468	229.69
	1759.27	-0.02295			1759.27	-0.0195	1759.27	-0.01808	1761.68	-0.01589	1761.68	-0.01774												203.585	259.78
	1759.76	-0.02302			1759.76	-0.0196	1759.76	-0.01809	1762.16	-0.01626	1762.16	-0.01796												203.706	264.49
	1760.24	-0.0231			1760.24	-0.01969	1760.24	-0.0181	1762.65	-0.01674	1762.65	-0.01832												203.845	158.32
	1760.72	-0.0232			1760.72	-0.01979	1760.72	-0.01813	1763.13	-0.01721	1763.13	-0.01873												203.957	190.31
	1761.2	-0.02331			1761.2	-0.01989	1761.2	-0.01822	1763.61	-0.0176	1763.61	-0.01911												204.08	131.71
	1761.68	-0.02343			1761.68	-0.02001	1761.68	-0.01841	1764.09	-0.01785	1764.09	-0.01941												204.198	238.58
	1762.16	-0.02356			1762.16	-0.02014	1762.16	-0.01868	1764.58	-0.01796	1764.58	-0.0196												204.325	245.85
	1762.65	-0.02368			1762.65	-0.02028	1762.65	-0.01899	1765.06	-0.01793	1765.06	-0.01967												204.433	225.09
	1763.13	-0.02378			1763.13	-0.02042	1763.13	-0.01927	1765.54	-0.01779	1765.54	-0.01963												204.534	228.98
	1763.61	-0.02385			1763.61	-0.02055	1763.61	-0.01949	1766.02	-0.01755	1766.02	-0.0195												204.658	115.94
	1764.09	-0.0239			1764.09	-0.02066	1764.09	-0.01963	1766.51	-0.01725	1766.51	-0.01931												204.778	155.32
	1764.58	-0.02392			1764.58	-0.02076	1764.58	-0.0197	1766.99	-0.01694	1766.99	-0.0191												204.886	204.02
	1765.06	-0.02393			1765.06	-0.02081	1765.06	-0.01969	1767.47	-0.01667	1767.47	-0.01891												205	241.55
	1765.54	-0.02393			1765.54	-0.02084	1765.54	-0.01963	1767.95	-0.01647	1767.95	-0.01877												208.757	227.69
	1766.02	-0.02393			1766.02	-0.02081	1766.02	-0.01952	1768.43	-0.01634	1768.43	-0.01867												208.862	197.71
	1766.51	-0.02393			1766.51	-0.02074	1766.51	-0.01938	1768.91	-0.01625	1768.91	-0.01857												212.608	226.51
	1766.99	-0.02394			1766.99	-0.02063	1766.99	-0.01923	1769.4	-0.01613	1769.4	-0.01839												212.721	129.55
	1767.47	-0.02396			1767.47	-0.02049	1767.47	-0.01908	1769.88	-0.01591	1769.88	-0.01808												212.831	221.19
	1767.95	-0.02399			1767.95	-0.02035	1767.95	-0.01895	1770.36	-0.01557	1770.36	-0.0176												212.952	167.13
	1768.43	-0.02403			1768.43	-0.0202	1768.43	-0.01882	1770.84	-0.01508	1770.84	-0.01694												213.071	253.57
	1768.91	-0.02406			1768.91	-0.02006	1768.91	-0.01868	1771.33	-0.01454	1771.33	-0.01623												213.178	141.95
	1769.4	-0.02406			1769.4	-0.01991	1769.4	-0.01847	1771.81	-0.0141	1771.81	-0.01568												213.304	141.29
	1769.88	-0.02402			1769.88	-0.01974	1769.88	-0.01816	1772.29	-0.01395	1772.29	-0.01552												213.416	162.57
	1770.36	-0.02395			1770.36	-0.01954	1770.36	-0.01772	1772.77	-0.01415	1772.77	-0.01582												213.555	256.42
	1770.84	-0.02385			1770.84	-0.01933	1770.84	-0.01718	1773.25	-0.01461	1773.25	-0.01644												213.661	280.77
	1771.33	-0.02373			1771.33	-0.01915	1771.33	-0.01662	1773.74	-0.01518	1773.74	-0.01719												213.782	175.83
	1771.81	-0.02362			1771.81	-0.01907	1771.81	-0.01621	1774.22	-0.01575	1774.22	-0.01791												213.917	253.14
	1772.29	-0.02356			1772.29	-0.01916	1772.29	-0.01611	1774.7	-0.01627	1774.7	-0.01853												214.04	196.8
	1772.77	-0.02356			1772.77	-0.01939	1772.77	-0.01636	1775.18	-0.01673	1775.18	-0.01905												214.154	112.6
	1773.25	-0.02359			1773.25	-0.01971	1773.25	-0.01686	1775.66	-0.01713	1775.66	-0.01947												214.269	125.49
	1773.74	-0.02365			1773.74	-0.02004	1773.74	-0.01744	1776.15	-0.01748	1776.15	-0.0198												214.425	261.33
	1774.22	-0.02371			1774.22	-0.02034	1774.22	-0.01798	1776.63	-0.01776	1776.63	-0.02005												214.545	190.1
	1774.7	-0.02377			1774.7	-0.0206	1774.7	-0.01845	1777.11	-0.01797	1777.11	-0.0202												214.668	158.75
	1775.18	-0.02385			1775.18	-0.02081	1775.18	-0.01884	1777.59	-0.01808	1777.59	-0.02026												214.783	163.1
	1775.66	-0.02394			1775.66	-0.02099	1775.66	-0.01915	1778.08	-0.01809	1778.08	-0.02023												214.905	232.99
	1776.15	-0.02404			1776.15	-0.02112	1776.15	-0.0194	1778.56	-0.01802	1778.56	-0.02014												215.016	188.32
	1776.63	-0.02415			1776.63	-0.02121	1776.63	-0.01958	1779.04	-0.01788	1779.04	-0.02001												215.142	235.98
	1777.11	-0.02426			1777.11	-0.02127	1777.11	-0.01969	1779.52	-0.01773	1779.52	-0.0199												215.241	207.79
	1777.59	-0.02435			1777.59	-0.0213	1777.59	-0.01974	1780	-0.0176	1780	-0.01983												215.369	230.3
	1778.08	-0.02442			1778.08	-0.02132	1778.08	-0.01973	1780.49	-0.01755	1780.49	-0.01985												215.485	227.78
	1778.56	-0.02448			1778.56	-0.02134	1778.56	-0.01967	1780.97	-0.01757	1780.97	-0.01995												215.621	315.24
	1779.04	-0.0245			1779.04	-0.02137	1779.04	-0.01959	1781.45	-0.01766	1781.45	-0.02009												215.742	205.52
	1779.52	-0.02451			1779.52	-0.02142	1779.52	-0.01953	1781.93	-0.01777	1781.93	-0.02023												215.875	178.29
	1780	-0.02449			1780	-0.02148	1780	-0.01951	1782.41	-0.01787	1782.41	-0.02034												215.996	210.91
	1780.49	-0.02446			1780.49	-0.02154	1780.49	-0.01957	1782.9	-0.01796	1782.9	-0.02041												216.111	209.33
	1780.97	-0.02442			1780.97	-0.02159	1780.97	-0.01969	1783.38	-0.01803	1783.38	-0.02042												216.216	277.87
	1781.45	-0.02438			1781.45	-0.02162	1781.45	-0.01984	1783.86	-0.01811	1783.86	-0.02041												216.327	176.3
	1781.93	-0.02433			1781.93	-0.02163	1781.93	-0.01999	1784.34	-0.0182	1784.34	-0.0204												216.453	150.27
	1782.41	-0.02429			1782.41	-0.02164	1782.41	-0.02013	1784.83	-0.01832	1784.83	-0.02039												216.556	245.92
	1782.9	-0.02425			1782.9	-0.02165	1782.9	-0.02023	1785.31	-0.01848	1785.31	-0.02041												216.68	178.89
	1783.38	-0.02422			1783.38	-0.02169	1783.38	-0.02031	1785.79	-0.01864	1785.79	-0.02047												216.789	228.17
	1783.86	-0.0242			1783.86	-0.02176	1783.86	-0.02038	1786.27	-0.01881	1786.27	-0.02055												216.9	161.6
	1784.34	-0.02419			1784.34	-0.02183	1784.34	-0.02045	1786.75	-0.01894	1786.75	-0.02064												217.032	194.37
	1784.83	-0.02417			1784.83	-0.0219	1784.83	-0.02053	1787.24	-0.01902	1787.24	-0.02073												217.151	255.11
	1785.31	-0.02415			1785.31	-0.02194	1785.31	-0.0206	1787.72	-0.01904	1787.72	-0.0208												217.253	248.94
	1785.79	-0.02413			1785.79	-0.02195	1785.79	-0.02068	1788.2	-0.01898	1788.2	-0.02081												217.37	201.09
	1786.27	-0.02411			1786.27	-0.02192	1786.27	-0.02074	1788.68	-0.01884	1788.68	-0.02076												217.476	193.19
	1786.75	-0.02409			1786.75	-0.02188	1786.75	-0.02078	1789.16	-0.0186	1789.16	-0.02061												217.601	77.55
	1787.24	-0.02409			1787.24	-0.02182	1787.24	-0.0208	1789.65	-0.01826	1789.65	-0.02034												217.712	126.23
	1787.72	-0.0241			1787.72	-0.02178	1787.72	-0.02079	1790.13	-0.01782	1790.13	-0.01995												217.843	188.54
	1788.2	-0.02413			1788.2	-0.02174	1788.2	-0.02075	1790.61	-0.01732	1790.61	-0.01948												217.969	244.35
	1788.68	-0.02416			1788.68	-0.02171	1788.68	-0.02067	1791.09	-0.01683	1791.09	-0.01898												218.096	198.91
	1789.16	-0.0242			1789.16	-0.02169	1789.16	-0.02053	1791.58	-0.01643	1791.58	-0.01856												218.219	186.57
	1789.65	-0.02424			1789.65	-0.02167	1789.65	-0.02032	1792.06	-0.01622	1792.06	-0.01834												218.334	281.59
	1790.13	-0.02428			1790.13	-0.02164	1790.13	-0.02005	1792.54	-0.01622	1792.54	-0.01835												218.462	262.61
	1790.61	-0.02432			1790.61	-0.02161	1790.61	-0.01974	1793.02	-0.01637	1793.02	-0.01855												218.566	172.21
	1791.09	-0.02436			1791.09	-0.02157	1791.09	-0.01943	1793.5	-0.01658	1793.5	-0.01884												218.681	262.99
	1791.58	-0.0244			1791.58	-0.02153	1791.58	-0.01917	1793.99	-0.01682	1793.99	-0.01914												218.805	126.98
	1792.06	-0.02443			1792.06	-0.02149	1792.06	-0.01904	1794.47	-0.01704	1794.47	-0.01943												218.923	230.21
	1792.54	-0.02445			1792.54	-0.02147	1792.54	-0.01904	1794.95	-0.01726	1794.95	-0.0197												219.029	179.94
	1793.02	-0.02445			1793.02	-0.02146	1793.02	-0.01913	1795.43	-0.01749	1795.43	-0.01997												219.134	243.02
	1793.5	-0.02445			1793.5	-0.02147	1793.5	-0.01928	1795.91	-0.01774	1795.91	-0.02025												219.25	228.21
	1793.99	-0.02445			1793.99	-0.02149	1793.99	-0.01942	1796.4	-0.018	1796.4	-0.02053												219.355	188.21
	1794.47	-0.02445			1794.47	-0.02154	1794.47	-0.01956	1796.88	-0.01823	1796.88	-0.0208												219.499	177.62
	1794.95	-0.02447			1794.95	-0.02161	1794.95	-0.0197	1797.36	-0.01842	1797.36	-0.02103												219.615	153.23
	1795.43	-0.0245			1795.43	-0.02171	1795.43	-0.01986	1797.84	-0.01851	1797.84	-0.02119												219.73	232.89
	1795.91	-0.02456			1795.91	-0.02182	1795.91	-0.02004	1798.33	-0.01851	1798.33	-0.02126												219.845	141.27
	1796.4	-0.02462			1796.4	-0.02195	1796.4	-0.02023	1798.81	-0.01842	1798.81	-0.02123												219.951	199.07
	1796.88	-0.02469			1796.88	-0.02206	1796.88	-0.02043	1799.29	-0.01824	1799.29	-0.02111												220.072	244.19
	1797.36	-0.02475			1797.36	-0.02216	1797.36	-0.0206	1799.77	-0.01805	1799.77	-0.02094												220.181	287.06
	1797.84	-0.02479			1797.84	-0.02224	1797.84	-0.02072	1800.25	-0.01788	1800.25	-0.02075												220.304	240.69
	1798.33	-0.0248			1798.33	-0.02227	1798.33	-0.02078	1800.73	-0.0178	1800.73	-0.02061												220.444	269.55
	1798.81	-0.02477			1798.81	-0.02227	1798.81	-0.02077	1801.22	-0.01783	1801.22	-0.02056												220.56	135.27
	1799.29	-0.02469			1799.29	-0.02223	1799.29	-0.02069	1801.7	-0.01798	1801.7	-0.02061												220.689	156.11
	1799.77	-0.02457			1799.77	-0.02216	1799.77	-0.02055	1802.18	-0.01821	1802.18	-0.02075												220.81	220.05
	1800.25	-0.02441			1800.25	-0.02205	1800.25	-0.0204	1802.66	-0.01849	1802.66	-0.02095												220.927	297.78
																								221.051	224.29
																								221.195	220.24
																								221.321	230.66
																								221.422	148.45
																								221.527	62.57
																								221.645	116.62
																								221.762	246.91
																								221.882	216.25
																								222.014	153.18
																								222.147	218.65
																								222.269	256.94
																								222.399	331.43
																								222.525	186.09
																								222.644	206.19
																								222.763	244.4
																								222.88	212.22
																								222.989	297.58
																								223.113	263.95
																								223.234	125.05
																								223.353	203.59
																								223.453	239.06
																								223.563	247.03
																								223.681	218.64
																								223.786	200.32
																								223.899	114.73
																								224.027	75.58
																								224.151	240.92
																								224.257	223.27
																								224.375	221.45
																								224.496	174.65
																								224.608	231.8
																								224.716	298.5
																								224.83	146.24
																								224.953	223.33
																								225.072	231
																								225.191	233.16
																								225.311	158.37
																								225.434	117.22
																								225.552	174.2
																								225.678	254.28
																								225.789	192.69
																								225.89	129.25
																								226.007	250.38
																								226.119	198.13
																								226.236	248.83
																								226.344	279.27
																								226.473	181.41
																								226.614	144.86
																								226.725	280.9
																								226.838	105.86
																								226.952	174.25
																								227.061	215.6
																								227.175	86.9
																								227.284	179.36
																								227.406	239.91
																								227.522	91.38
																								227.635	235.64
																								227.75	229.9
																								227.858	121.56
																								227.984	260.13
																								228.109	264.75
																								228.228	232.66
																								228.345	264.85
																								228.469	254.3
																								228.579	198.43
																								228.715	257.35
																								228.818	157.8
																								228.931	241.17
																								229.042	303.36
																								229.146	209.8
																								229.264	269.61
																								229.377	116.46
																								229.499	196.03
																								229.614	199.65
																								229.734	188.23
																								229.84	152.91
																								229.945	212.12
																								230.056	184.67
																								230.184	192.99
																								230.3	221
																								230.408	200.91
																								230.528	241.61
																								230.627	207.18
																								230.732	209.8
																								230.834	204.76
																								230.954	260.8
																								231.066	291.11
																								231.2	251.19
																								231.313	212.49
																								231.419	129.91
																								231.539	241.17
																								231.65	190.03
																								231.761	285.72
																								231.876	246
																								232.002	253.42
																								232.125	269.2
																								232.249	267.65
																								232.368	247.69
																								232.471	214.09
																								232.588	236.37
																								232.717	251.67
																								232.821	192.1
																								232.929	389.67
																								233.042	150.12
																								233.141	167.24
																								233.251	233.32
																								233.359	270.13
																								233.47	327.84
																								233.592	129.75
																								233.706	182.86
																								233.807	211.55
																								233.91	279.68
																								234.012	251.63
																								234.115	214.94
																								234.236	188.1
																								234.34	240.22
																								234.458	252.76
																								234.658	240.36
																								234.769	301.1
																								234.972	161.52
																								235.087	300.26
																								235.206	165.19
																								235.321	171.24
																								235.438	236.22
																								235.571	238.54
																								235.683	216.63
																								235.787	172.58
																								235.894	203.14
																								236.007	221.84
																								236.133	154.62
																								236.256	312.47
																								236.443	212.64
																								236.688	181.94
																								236.803	200.2
																								236.916	274.29
																								237.03	211.19
																								237.144	185.49
																								237.253	204.71
																								237.418	276.97
																								237.526	158.87
																								237.637	239.11
																								237.76	110.05
																								237.867	250.14
																								237.974	249.18
																								238.097	74.34
																								238.207	178.54
																								238.324	201.05
																								238.44	190.42
																								238.545	256.53
																								238.651	245.28
																								238.767	221.82
																								238.888	227.54
																								238.995	218.78
																								239.102	263.89
																								239.223	172.82
																								239.34	213.24
																								239.442	164.6
																								239.555	232.22
																								239.667	262.47
																								239.784	165.17
																								239.886	258.95
																								239.996	242.44
																								240.127	172.03
																								240.245	104.59
																								240.386	217.34
																								240.513	301.93
																								240.624	284.12
																								240.762	251.14
																								240.872	225.81
																								240.988	306.63
																								241.096	164.96
																								241.213	158.72
																								241.345	322.93
																								241.463	243.69
																								241.576	306.14
																								241.681	150.56
																								241.81	173.17
																								241.918	262.88
																								242.12	338.18
																								242.227	240.03
																								242.345	268.75
																								242.815	203.21
																								242.949	74.39
																								243.056	13.67
																								243.174	228.72
																								243.278	-135.43
																								243.392	199.11
																								243.518	258.69
																								243.636	173.76
																								243.752	212.26
																								243.859	13.29
																								243.959	326.98
																								244.075	333.54
																								244.202	248.44
																								244.451	162.32
																								244.564	329.57
																								244.683	386.96
																								244.797	301.77
																								244.916	326.11
																								245.045	292.71
																								245.174	276.53
																								245.287	298.56
																								245.403	247.33
																								245.52	209.36
																								245.645	179.94
																								245.76	389.63
																								245.871	278.33
																								245.972	122.78
																								246.083	184.41
																								246.19	251.04
																								246.304	363.35
																								246.418	275.46
																								246.538	322.55
																								246.662	302.26
																								246.788	102.41
																								246.986	529.01
																								247.095	867.32
																								247.291	613.16
																								247.392	693.86
																								247.507	687.61
																								247.618	649.77
																								247.73	686.44
																								247.844	656.85
																								247.958	712.69
																								248.072	749.51
																								248.191	741.17
																								248.314	608.1
																								248.415	596.8
																								248.525	593.78
																								248.641	552.5
																								248.769	575.06
																								248.885	662.33
																								249.008	748.75
																								249.127	729.29
																								249.313	679.94
																								249.437	789.58
																								249.549	768.58
																								249.652	792.27
																								249.764	842.59
																								249.879	889.42
																								249.991	887.08
																								250.159	903.14
																								250.267	952.05
																								250.529	929.16
																								250.66	954.28
																								250.765	924.3
																								250.899	853.06
																								251.019	894.74
																								251.151	911.63
																								251.262	881.58
																								251.366	925.58
																								251.497	916.05
																								251.636	976.84
																								251.744	942.26
																								251.859	958.16
																								251.989	926.53
																								252.101	942.87
																								252.202	924.36
																								252.312	951.99
																								252.429	989.57
																								252.552	975.68
																								252.671	913.83
																								252.793	908.54
																								252.907	906.52
																								253.045	920.56
																								253.168	925.01
																								253.278	956.32
																								253.394	941.03
																								253.516	956.47
																								253.629	972.15
																								253.745	976.82
																								253.862	957.28
																								253.996	956.89
																								254.111	942.9
																								254.224	920.73
																								254.343	940.38
																								254.487	932.8
																								254.613	916.88
																								254.725	952.83
																								254.872	930.85
																								254.996	994.59
																								255.109	1022.09
																								255.233	970.48
																								255.35	995.18
																								255.458	959.41
																								255.581	952.16
																								255.699	981.11
																								255.816	955.02
																								255.958	961.81
																								256.114	986.56
																								256.228	971.5
																								256.335	947.43
																								256.445	1001.38
																								256.581	921.83
																								256.693	959.36
																								256.808	949.71
																								256.937	970.65
																								257.046	982.55
																								257.166	1022.64
																								257.277	955.04
																								257.394	1024.69
																								257.497	965.96
																								257.621	929.31
																								257.729	961.01
																								257.831	988.16
																								257.947	982.09
																								258.083	1029.61
																								258.21	1032
																								258.323	975.08
																								258.436	970.66
																								258.55	971.97
																								258.67	1014.08
																								258.788	970.32
																								258.908	988.85
																								259.05	996.85
																								259.195	976.14
																								259.31	985.26
																								259.412	982.29
																								259.521	987.56
																								259.633	995.71
																								259.74	979.86
																								259.848	982.98
																								259.963	1020.44
																								260.092	1013.15
																								260.2	984.93
																								260.308	963.42
																								260.412	1018.97
																								260.532	1022.99
																								260.655	998.3
																								260.774	1019.73
																								260.893	1023.69
																								261.013	1023.29
																								261.122	1028.36
																								261.228	997.4
																								261.336	977.27
																								261.443	1041.12
																								261.547	1042.22
[truncated: 3,095 more rows]

## Sheet: Fig.3
	Fig.3A						Fig.3B			Fig.3C
	Membranes	water permeance, A		Na2SO4 rejection			A (L m-2 h-1 bar-1)	B (bar-1)		A (L m2h-1bar-1)	B(NaCl)/B(Na2SO4)
		A average	error bar	R average	error bar		50	0.14279		50	1.88889
	SNF0-NF0.5	43.6842	5.21026	0.48025	0.08746		9.2	1.51501		9.2	6.125
	SNF20-NF0.5	33.3333	1.46732	0.99317	0.00183		11.6	1.73778		11.6	8.16667
	SNF20-NF0.2*	63	10.651	0.95596	0.00336		11.3	5.75137		11.3	22.6667
	SNF20-NF0.1*	96.1667	10.5659	0.96	0.00613		13	13.2801		13	14
							7	16.7002		7	25
							15.2	4.4829		15.2	19
							2.26938	1.01501		2.26938	8.85835
							25.1	34.1808		25.1	80
							24	1.25217		24	5
							19	1.00138		19	4
							6	18.8475		6	43.3333
							4.8	14.0533		4.8	21.25
							9.5	3.50825		9.5	9.2
							23.08	1.53665		23.08	3
							19.798	10.2395		19.798	34.9732
							34.194	54.7579		34.194	221.215
							12.3862	18.0884		12.3862	51.1516
							11.6746	12.8694		11.6746	18.3952
							10.2849	23.1052		10.2849	88.3542
							17.4761	18.7247		17.4761	32.9145
							19.7815	23.9235		19.7815	37.5678
							24.7012	37.0927		24.7012	47.1046
							18.8086	19.3037		18.8086	23.696
							23.2076	34.484		23.2076	35.3965
							35.2655	63.0776		35.2655	40.9795
							2.14598	48.7772		2.14598	39.6701
							35.0002	160.039		35.0002	361.534
							18.1802	67.39		18.1802	156.858
							1.55057	1.40674		1.55057	5.5114
							2.65236	1.84779		2.65236	4.70264
							32	4.25454		32	19.0244
							1.05	5.46056		1.05	3.75
							0.96	3.36635		0.96	2.1875
							1.16	1.73778		1.16	1.5
							4.1	3.0413		4.1	14.2857
							53.5	5.79189		53.5	19.1489
							19.6	6.44109		19.6	16.4
							50.3333	5.01794		50.3333	24.7429
							21	16.5482		21	54.1333
							16.39	23.284		16.39	30.5
							20.707	9.36683		20.707	12.1818
							9.7	0.21398		9.7	1.44444
							32	4.25454		32	19.0244
							28	2.66833		28	12.5
							33.7	12.9976		33.7	45.1053
							52.8	7.66152		52.8	23.3333
							62.9	4.09785		62.9	13.8461
							16.6	4.71625		16.6	15.5556
							30.8	12.0594		30.8	31.48
							34.5	12.7459		34.5	39.8636
							31.1	5.4248		31.1	17.6
							22.95	7.57504		22.95	10.6625
							33.72	12.9976		33.72	45.1053
							10.8333	18.0895		10.8333	52
							48.743	10.9846		48.743	12.7544
							45.2	31.6652		45.2	106.143
							19.3	3.72121		19.3	8.20846
							14.8	17.1148		14.8	32.2383
							10.7	7.32679		10.7	15.981
							27.6	5.4248		27.6	15
							48.9	4.38786		48.9	12.1311
							19.1	N.A.		19.1	13
							21.5	N.A.		21.5	15.3
							31.4	55.9917		31.4	86.6667
							42.3	7.88978		42.3	25.4286
							28.2	168.89		28.2	269
							33	3.80901		33	17.2
							63	6.09727		63	31.6897
							48.4375	5.54153		48.4375	21.6952
							27.1536	5.012		27.1536	13.2353
							9.6	2.12343		9.6	7
							20.96	15.4941		20.96	49.0625
							34	6.32309		34	18.52
							6.984	11.0241		6.984	55.9
							5.4	0.70145		5.4	3.5
							3.66667	0.67984		3.66667	2.80488
							13.3	45.7784		13.3	81.8182
							10.8	56.1243		10.8	93.3333
							2.5	0.11895		2.5	0.94661
							2.33333	0.09656		2.33333	0.79851
							17.5	3.12375		17.5	14.6667
							2.43	2.64396		2.43	8.4375
							6.41	2.28343		6.41	8.1
							3.91	0.99368		3.91	5.4
							7.48	4.87303		7.48	22.5278
							6.2	5.69591		6.2	19.4118
							5.3	6.06698		5.3	20.2812
							6.9	8.16989		6.9	26.9583
							7	11.0455		7	55.9
							6	1.08889		6	4.10526
							11.3	1.15566		11.3	2.94545
							2.871	1.83204		2.871	2.2963
							15.32	0.14312		15.32	1.20803
							9.45	7.23524		9.45	27.5556
							11.5	1.06171		11.5	6.88889
							6.6	0.1994		6.6	2.17194
							6.06	1.61334		6.06	9.85848
							5.5	1.02014		5.5	4.66
							5.6075	23.6418		5.6075	56.6667
							7	6.48754		7	21.8333
							8.21667	8.16989		8.21667	27.5
							9.65	0.8078		9.65	6.16667
							11.21	0.62205		11.21	4.8
							14.025	0.67331		14.025	1.63023
							13.2333	5.50701		13.2333	16.25
							19.25	3.23845		19.25	4.9697
							7.5	0.99368		7.5	5.5
							4.8	2.10997		4.8	12.4
							3.77	6.09727		3.77	14.7586
							5.23333	0.55387		5.23333	N.A.
							14.9	3.78197		14.9	12.6429
							7.8	7.23524		7.8	27.5556
							2.5	2.64396		2.5	8.4375
							7.81667	N.A.		7.81667	30
							8	N.A.		8	28.5
							8.26667	12.3761		8.26667	40.625
							16.45	24.9956		16.45	96.625
							29	1.18845		29	N.A.
							51	0.34542		51	N.A.
							10.4	1.99949		10.4	10
							1.9952	1.64349		1.9952	2
							6.08333	2.77264		6.08333	14
							5.25	2.03256		5.25	9.0625
							7.01667	2.77264		7.01667	15
							20.47	0.14719		20.47	1.21158
							9.71167	18.0608		9.71167	57.4
							20.3	9.85234		20.3	39
							39.5	0.01402		39.5	0.85556
							4.13	4.31574		4.13	20.8667
							2.30948	2.67867		2.30948	2.76761
							11.92	12.3319		11.92	31.5
							12.42	12.3319		12.42	30.5
							14.3	N.A.		14.3	27.5
							21.66	4.58381		21.66	7.01613
							11.7	5.76902		11.7	15.7
							9.71667	8.93066		9.71667	28
							13.3333	5.8874		13.3333	21.6667
							20.5	4.90202		20.5	14.5455
							13.62	0.39343		13.62	2.80109
							10.6333	8.10066		10.6333	31.0909
							12.68	31.6042		12.68	66.8889
							14.55	28.4108		14.55	61.9
							13.13	25.798		13.13	58.7273
							18	19.0583		18	43.625
							21.3	16.8981		21.3	41.3333
							26.8	13.1413		26.8	33.6522
							30.8	12.0594		30.8	31.48
							34.5	12.7459		34.5	39.8636
							9.75	4.45336		9.75	17.4186
							7.95	50.2353		7.95	170.75
							18.27	56.972		18.27	97.4026
							7.6	7.46268		7.6	18.9143
							46.5	7.1555		46.5	10.4615
							15	2.08403		15	11.125
							19	N.A.		19	128.333
							1.58476	3.03552		1.58476	7.10662
							5.76075	4.18757		5.76075	19.431
							6.8207	6.38846		6.8207	N.A.
							6.35146	9.11801		6.35146	N.A.
							10.7455	4.63402		10.7455	8.69733
							10.3245	2.66505		10.3245	5.89735
							10.5314	1.89345		10.5314	4.99738
							18.6547	6.83723		18.6547	9.4669
							22.3169	11.335		22.3169	14.2959
							16.9193	9.23304		16.9193	20.4766
							24.4808	15.2907		24.4808	36.0078
							11.181	36.8451		11.181	73.8149
							63.2	0.07246		63.2	1.11049
							18.5	13.7607		18.5	44.462
							12.6724	47.3358		12.6724	119.036
							40.033	31.2786		40.033	62.4311
							9.71	5.06238		9.71	6.73131
							11.94	6.56261		11.94	9.66667
							6.6	2.23338		6.6	12
							8.8	0.94063		8.8	7.18182
							3.2	0.05698		3.2	0.66154
							3.1	1.34433		3.1	8.625
							4.5	0.21003		4.5	1.59424
							2.83333	0.81098		2.83333	3.24719
							1.7	0.5312		1.7	1.83824
							4.5	0.37361		4.5	1.5
							3.1	0.83167		3.1	1.6
							9.5	0.29062		9.5	1.14583
							6.15	0.12268		6.15	1.02906
							5.05	0.19706		5.05	1.0234
							4.15	0.42442		4.15	1.31525
							3.2	0.1321		3.2	1.18338
							3.4	0.36508		3.4	3.78378
							5.81	1.36578		5.81	3.7218
							8.5	3.16961		8.5	7.76923
							8.5	0.45375		8.5	1.53455
							1.9	6.36148		1.9	2.22034
							3.1	5.73027		3.1	3.63077
							1.59375	1.01322		1.59375	4.55263
							0.61125	0.97427		0.61125	4.47458
							23.4	0.56182		23.4	1.57692
							21.8	0.68958		21.8	1.28384
							3.2	0.05698		3.2	0.66154
							4.9	0.31483		4.9	0.37179
							11.875	6.68729		11.875	14.6829
							9.28333	4.93478		9.28333	20.2308
							13.2	0.18694		13.2	0.83395
							18.2	2.14772		18.2	2.0531
							15.3	0.58532		15.3	1.11694
							6.8	95.8553		6.8	123.429
							3.35	3.64461		3.35	N.A.
							4.35	3.64461		4.35	N.A.
							5.1	2.90067		5.1	N.A.
							7.5	3.64461		7.5	N.A.
							3.0625	0.52999		3.0625	0.7641
							26.8333	2.31533		26.8333	7.96203
							16.3	3.11915		16.3	N.A.
							17	0.68958		17	1.28384
							18.2	2.14772		18.2	2.0531
							5.06	0.12707		5.06	0.7
							1.22	0.27163		1.22	0.6875
							6.125	0.56751		6.125	2.29395
							5.85	0.66249		5.85	2.46349
							5.3	0.75971		5.3	2.67014
							16.6	3.77052		16.6	7.6087
							7	16.4793		7	35
							1.5	0.38609		1.5	0.67273
							13.4	14.8528		13.4	34.6429
							17	13.8477		17	32.9333
							1.56	7.288		1.56	25.2222
							3.11667	2.38162		3.11667	7.67532
							5.35	2.13521		5.35	8.01176
							6.25	0.10657		6.25	1.03236
							1.59	1.00051		1.59	4.55263
							1.35667	4.43843		1.35667	N.A.
							8.7	39.9984		8.7	N.A.
							13.2	39.9984		13.2	140
							14.2	12.7256		14.2	29.4478
							17.2	11.2478		17.2	27.337
							5.38	1.10691		5.38	5.33571
							1.885	2.62595		1.885	2.26316
							6.1	3.45302		6.1	14.02
							11.8667	2.48662		11.8667	12.4265
							11.5	5.98142		11.5	10.1394
							0.72857	0.81118		0.72857	2.1875
							0.87143	0.70252		0.87143	1.66667
							3.16667	0.45963		3.16667	2.63441
							12	7.31527		12	21.2143
							16.4	7.59443		16.4	25.1852
							5.25	11.6338		5.25	34.5294
							13.4	5.69591		13.4	13.0294
							5.81667	40.1394		5.81667	83.4
							5.8	0.41584		5.8	1.48
							8.7	8.00749		8.7	11
							4.25	N.A.		4.25	10.6984
							4.66667	9.85234		4.66667	32.5
							10.3	13.2904		10.3	41.6
							6	5.74086		6	11.0777
							10	5.88767		10	8
							5	0.99368		5	5
							2.21667	0.62093		2.21667	N.A.
							6.94	3.78197		6.94	10.2857
							0.54	19.6305		0.54	11.6071
							1.8	2.6659		1.8	4.26316
							16.2	6.09622		16.2	42.7059
							3.11	2.0863		3.11	11.3333
							7.7	6.56366		7.7	21.4074
							12.05	2.2041		12.05	9.06579
							7.5	5.88767		7.5	8.5
							21	2.94383		21	7.09
							5.66667	N.A.		5.66667	38.6667
							4.4	N.A.		4.4	24.3571
							2.15	1.25087		2.15	7.52083
							10.5667	11.0814		10.5667	20.7632
							14.5	9.25938		14.5	26
							10.3	15.2883		10.3	64.4692
							7.5	4.71338		7.5	N.A.
							5.4	0.76877		5.4	5.83333
							5.86667	11.974		5.86667	42.1333
							1.6008	0.35402		1.6008	1.12
							3	3.36478		3	14.6
							5.139	0.97614		5.139	2.26192
							9.85	9.41118		9.85	29.4211
							6.98	36.3214		6.98	100
							12.3	19.9478		12.3	81.5
							9.8	5.8874		9.8	26.1333
							19.3	25.8211		19.3	62.4545
							1.8	2.53251		1.8	13.6
							3.09	3.2012		3.09	17
							1.69826	0.19947		1.69826	1.21562
							8.6	19.9478		8.6	87
							5.4	30.3336		5.4	53
							5.8	8.93066		5.8	24
							15.3	3.52753		15.3	13.1837
							6.98333	18.0608		6.98333	48
							11.4	14.94		11.4	23.3636
							17.2	47.9276		17.2	72
							11	20.2173		11	50
							4.4	11.509		4.4	N.A.
							2.2	0.98214		2.2	3.6
							9.5	3.59903		9.5	16.6667
							5.5	N.A.		5.5	23.6
							3.30667	9.85234		3.30667	30
							7.72	16.5482		7.72	43.3333
							5.2	67.0618		5.2	200
							17.355	11.5813		17.355	29.6323
							3.692	61.9313		3.692	80.3889
							6.7	6.56366		6.7	19.1482
							13.2	7.40901		13.2	27.5
							17	4.25454		17	15.878
							6.89	23.6208		6.89	56.0833
							11.965	25.1443		11.965	31.6154
							14.5	30.7242		14.5	64.6
							6.2	0.6751		6.2	3.28571
							5	3.59903		5	7.33333
							5.3	1.11765		5.3	3
							4.2	0.73634		4.2	4.07692
							3	0.89228		3	4.45455
							13	22.6259		13	54.75
							1.6	45.4517		1.6	4.25
							15.2	4.4829		15.2	19
							6	15.0174		6	36.4167
							21.6667	8.10066		21.6667	38.1364
							5.38	1.10691		5.38	5.33571
							7.48	4.87303		7.48	22.5278
							12.3	6.81744		12.3	10.3636
							34.7	6.06382		34.7	19.5111
							4.5	10.3837		4.5	38.2632
							4.9	6.33198		4.9	21.25
							7.46667	2.84879		7.46667	8.83333
							26.2	7.7398		26.2	36.087
							5.7	N.A.		5.7	12.0238
							15.5	N.A.		15.5	16.0196
							5.6	2.84915		5.6	9.625
							9.4	16.5482		9.4	38
							27.5	16.5482		27.5	31.6667
							25.5	15.4941		25.5	44.8125
							25.8	27.7924		25.8	81.8889
							6.33333	8.95877		6.33333	37.5
							25	3.53828		25	16.3265
							57.1	14.7412		57.1	50.4167
							23.1	505.691		23.1	1100
							37.6	23.5493		37.6	79.0566
							16.4	632.193		16.4	1447.5
							20.2	7.7299		20.2	27.8571
							19	13.7135		19	47.4375
							12.6	9.58998		12.6	29.2759
							17.1	71.5859		17.1	182.5
							14.9	23.6418		14.9	65.5833
							20.3	31.6324		20.3	87.8889
							26.2	14.8103		26.2	47.4211
							14.9	14.0533		14.9	42.6
							28.3	0.17362		28.3	1.14925
							38.2	0.4538		38.2	1.43733
							2.4	1.02408		2.4	3.70297
							14.6	5.17137		14.6	23.9706
							20.2	0.07613		20.2	1.28356
							11.7871	62.7278		11.7871	102.857
							5.4	3.98646		5.4	7.93325
							12.9	3.59132		12.9	9.29321
							4.04	0.69916		4.04	3.17098
							9.1	6.60502		9.1	16.0417
							1.08333	2.269		1.08333	7.31081
							9.4	27.7679		9.4	55.5833
							8.8	55.9917		8.8	102.5
							20	5.4248		20	11.6
							7.36667	1.62789		7.36667	8.57
							6.45	0.60582		6.45	1.57377
							18.385	1.42854		18.385	2.78667
							10	143.503		10	320.5
							11.6	16.108		11.6	36.4
							11.2	7.88978		11.2	17.7429
							7.73812	1.95035		7.73812	10.6431
							0.82245	1.35681		0.82245	5.07491
							5.05757	3.3512		5.05757	7.67349
							9.22486	23.862		9.22486	70.9594
							3.62674	1.11339		3.62674	4.33188
							9.62324	4.22994		9.62324	9.90894
							12.4363	5.18325		12.4363	9.89473
							17.9105	12.5066		17.9105	N.A.
							12.7874	7.89571		12.7874	7.58029
							5.36464	0.82282		5.36464	1.73894
							1.59855	0.12382		1.59855	0.58256
							8.23987	1.70009		8.23987	6.83679
							13.2954	3.94625		13.2954	9.9737
							15.6646	0.3331		15.6646	0.65258
							7.76307	7.92573		7.76307	31.7074
							3.54562	0.12897		3.54562	0.88885
							24.1413	31.9108		24.1413	35.2126
							5.91684	7.769		5.91684	31.424
							8.51293	15.3941		8.51293	59.2933
							13.3441	10.5748		13.3441	13.1571
							10.3581	63.6596		10.3581	146.546
							4.05871	1.52973		4.05871	4.64613
							8.81775	1.98943		8.81775	4.98806
							17.1964	1.0736		17.1964	4.64152
							7.8711	3.73223		7.8711	12.1127
							13.7803	4.83476		13.7803	9.68569
							4.65995	2.06052		4.65995	7.91994
							13.0289	0.81458		13.0289	3.55718
							3.01202	2.13487		3.01202	2.87351
							2.02265	3.80037		2.02265	14.703
							19.2564	63.9729		19.2564	68.1167
							4.70504	16.8984		4.70504	56.1975
							13.1443	22.0252		13.1443	67.5395
							4.74721	0.64914		4.74721	1.46458
							3.9776	7.25869		3.9776	26.6121
							10.5254	4.23364		10.5254	11.7841
							7.75343	16.6814		7.75343	31.3485
							40.3513	31.5273		40.3513	62.1858
							25.3071	174.827		25.3071	397.487
							4.9	2.48406		4.9	6.53846
							7.9	9.80226		7.9	N.A.
							19.5	22.6814		19.5	74.9091
							10.2573	22.2992		10.2573	71.6659
							7.0833	33.4688		7.0833	97.9959
							96.2	11.3		96.2	246.2
							63	7.5		63	136.453
							105	30		105	130

## Sheet: Fig.4
	Fig.4 B						Fig.4 C				Fig.4 D			Fig.4 E
	Membrane	Water flux		Na2SO4 rejection			Salts	Rejection	Error bar		A (L m2h-1bar-1)	SEC (KWh m-3)		Membranes	GHG emissions (kg CO2 eq.)
		flux (L m-2 h-1)	error bar	Rejection	error bar		Na2SO4	0.9633	0.0039		5	0.24056		NF-X	0.168
	NF270	4.7542	0.2	0.9737	0.0046		MgSO4	0.5448	0.0612		5.5	0.21952		NF270	0.1
	SNF20-NF0.1*	56.76	7.1	0.9633	0.0039		NaCl	0.0617	0.0118		6	0.20198		This work	0.023
	SNF0-NF0.1*	93	10.82	0.1995	0.0567		MgCL2	0.0212	0.0188		6.5	0.18714
							CaCl	0.0122	0.0041		7	0.17442
							PFOS	0.9963	0.0017		7.5	0.1634
											8	0.15375
											8.5	0.14524
											9	0.13768
											9.5	0.13091
											10	0.12482
											10.5	0.11931
											11	0.1143
											11.5	0.10972
											12	0.10553
											12.5	0.10167
											13	0.09811
											13.5	0.09481
											14	0.09175
											14.5	0.0889
											15	0.08624
											15.5	0.08375
											16	0.08142
											16.5	0.07922
											17	0.07716
											17.5	0.07522
											18	0.07338
											18.5	0.07164
											19	0.06999
											19.5	0.06843
											20	0.06695
											20.5	0.06554
											21	0.06419
											21.5	0.06291
											22	0.06169
											22.5	0.06052
											23	0.0594
											23.5	0.05833
											24	0.0573
											24.5	0.05632
											25	0.05537
											25.5	0.05447
											26	0.05359
											26.5	0.05275
											27	0.05195
											27.5	0.05117
											28	0.05041
											28.5	0.04969
											29	0.04899
											29.5	0.04831
											30	0.04766
											30.5	0.04703
											31	0.04641
											31.5	0.04582
											32	0.04525
											32.5	0.04469
											33	0.04415
											33.5	0.04363
											34	0.04312
											34.5	0.04263
											35	0.04215
											35.5	0.04168
											36	0.04123
											36.5	0.04079
											37	0.04036
											37.5	0.03994
											38	0.03954
											38.5	0.03914
											39	0.03876
											39.5	0.03838
											40	0.03801
											40.5	0.03766
											41	0.03731
											41.5	0.03697
											42	0.03664
											42.5	0.03631
											43	0.03599
											43.5	0.03569
											44	0.03538
											44.5	0.03509
											45	0.0348
											45.5	0.03452
											46	0.03424
											46.5	0.03397
											47	0.0337
											47.5	0.03344
											48	0.03319
											48.5	0.03294
											49	0.0327
											49.5	0.03246
											50	0.03223
											50.5	0.032
											51	0.03177
											51.5	0.03155
											52	0.03134
											52.5	0.03112
											53	0.03092
											53.5	0.03071
											54	0.03051
											54.5	0.03032
											55	0.03012
											55.5	0.02993
											56	0.02975
											56.5	0.02956
											57	0.02938
											57.5	0.02921
											58	0.02903
											58.5	0.02886
											59	0.0287
											59.5	0.02853
											60	0.02837
											60.5	0.02821
											61	0.02805
											61.5	0.0279
											62	0.02775
											62.5	0.0276
											63	0.02745
											63.5	0.02731
											64	0.02716
											64.5	0.02702
											65	0.02688
											65.5	0.02675
											66	0.02661
											66.5	0.02648
											67	0.02635
											67.5	0.02623
											68	0.0261
											68.5	0.02597
											69	0.02585
											69.5	0.02573
											70	0.02561
											70.5	0.0255
											71	0.02538
											71.5	0.02527
											72	0.02515
											72.5	0.02504
											73	0.02493
											73.5	0.02483
											74	0.02472
											74.5	0.02461
											75	0.02451
											75.5	0.02441
											76	0.02431
											76.5	0.02421
											77	0.02411
											77.5	0.02401
											78	0.02392
											78.5	0.02382
											79	0.02373
											79.5	0.02364
											80	0.02355
											80.5	0.02346
											81	0.02337
											81.5	0.02328
											82	0.02319
											82.5	0.02311
											83	0.02302
											83.5	0.02294
											84	0.02286
											84.5	0.02278
											85	0.02269
											85.5	0.02262
											86	0.02254
											86.5	0.02246
											87	0.02238
											87.5	0.02231
											88	0.02223
											88.5	0.02216
											89	0.02208
											89.5	0.02201
											90	0.02194
											90.5	0.02187
											91	0.0218
											91.5	0.02173
											92	0.02166
											92.5	0.02159
											93	0.02152
											93.5	0.02146
											94	0.02139
											94.5	0.02133
											95	0.02126
											95.5	0.0212
											96	0.02113
											96.5	0.02107
											97	0.02101
											97.5	0.02095
											98	0.02089
											98.5	0.02083
											99	0.02077
											99.5	0.02071
											100	0.02065
											6	0.201979
											14	0.0917502
											96.2	0.0211095

## Sheet: Supplementary Fig.3
	Supplementary Fig.3 D					Supplementary Fig.3 E			Supplementary Fig.3 F
	Line 1		Line 2						Degummed silk fiber		SNF
	Length (µm)	Height (nm)	Length (µm)	Height (nm)		SNF Length (nm)	Realative Frequency (%)		Wavenumbers (cm-1)	Absorbance	Wavenumbers (cm-1)	Absorbance
	0	-1.49609	0	-2.46012		< 200	23.3333		1100.67	0.04424	1100.67	0.01692
	0.01223	-2.17107	0.00981	-2.20477		200~300	20		1101.15	0.04428	1101.15	0.01694
	0.02445	-2.67834	0.01962	-1.96087		300~400	15		1101.64	0.0443	1101.64	0.01695
	0.03668	-3.08794	0.02943	-1.64189		400~500	11.6667		1102.12	0.04432	1102.12	0.01695
	0.0489	-3.12973	0.03925	-1.52661		500~600	16.6667		1102.6	0.04433	1102.6	0.01693
	0.06113	-3.04602	0.04906	-2.02722		600~700	6.66667		1103.08	0.04432	1103.08	0.01691
	0.07335	-2.84576	0.05887	-1.0631		>700	6.66667		1103.57	0.0443	1103.57	0.01687
	0.08558	-2.7228	0.06868	1.22221					1104.05	0.04428	1104.05	0.01682
	0.0978	-2.81008	0.07849	3.67539					1104.53	0.04424	1104.53	0.01676
	0.11003	-2.84236	0.0883	4.57598					1105.01	0.0442	1105.01	0.0167
	0.12225	-2.62343	0.09812	3.6467					1105.49	0.04415	1105.49	0.01663
	0.13448	-2.3865	0.10793	1.22891					1105.98	0.04411	1105.98	0.01656
	0.1467	-2.27993	0.11774	-1.05798					1106.46	0.04406	1106.46	0.01649
	0.15893	-2.43681	0.12755	-1.31481					1106.94	0.04401	1106.94	0.01642
	0.17115	-2.50675	0.13736	-0.91959					1107.42	0.04396	1107.42	0.01635
	0.18338	-2.65902	0.14717	0.54073					1107.9	0.04392	1107.9	0.01628
	0.1956	-2.62884	0.15698	2.83619					1108.39	0.04388	1108.39	0.01621
	0.20783	-2.78288	0.1668	4.55097					1108.87	0.04384	1108.87	0.01614
	0.22005	-3.07883	0.17661	4.09685					1109.35	0.04382	1109.35	0.01606
	0.23228	-3.55514	0.18642	4.6482					1109.83	0.04381	1109.83	0.01599
	0.2445	-3.69674	0.19623	6.1898					1110.32	0.04381	1110.32	0.01593
	0.25673	-3.35369	0.20604	7.87205					1110.8	0.04382	1110.8	0.01586
	0.26895	-3.12286	0.21585	7.27156					1111.28	0.04384	1111.28	0.01581
	0.28118	-2.59101	0.22567	5.52099					1111.76	0.04387	1111.76	0.01576
	0.2934	-1.54484	0.23548	2.75139					1112.24	0.0439	1112.24	0.01572
	0.30563	0.95425	0.24529	0.94625					1112.72	0.04393	1112.72	0.0157
	0.31785	2.85296	0.2551	0.85725					1113.21	0.04396	1113.21	0.01568
	0.33008	4.88739	0.26491	1.78779					1113.69	0.04401	1113.69	0.01567
	0.3423	5.63484	0.27472	2.57409					1114.17	0.04405	1114.17	0.01567
	0.35453	5.11256	0.28453	1.37429					1114.65	0.04409	1114.65	0.01567
	0.36675	0.63008	0.29435	2.83414					1115.14	0.04414	1115.14	0.01567
	0.37898	-3.20083	0.30416	5.89254					1115.62	0.04419	1115.62	0.01567
	0.3912	-4.62357	0.31397	7.3694					1116.1	0.04424	1116.1	0.01567
	0.40343	-3.67064	0.32378	4.48856					1116.58	0.04429	1116.58	0.01566
	0.41565	-3.37097	0.33359	1.56318					1117.06	0.04435	1117.06	0.01566
	0.42788	-2.97049	0.3434	-0.7645					1117.55	0.04441	1117.55	0.01566
	0.44011	-2.79496	0.35322	-2.14032					1118.03	0.04447	1118.03	0.01567
	0.45233	-2.65583	0.36303	-2.33682					1118.51	0.04453	1118.51	0.01567
	0.46456	-2.59524	0.37284	-1.89437					1118.99	0.04459	1118.99	0.01568
	0.47678	-2.75221	0.38265	-2.0766					1119.47	0.04464	1119.47	0.0157
	0.48901	-3.23827	0.39246	-2.30719					1119.96	0.04469	1119.96	0.01572
	0.50123	-3.86869	0.40227	-2.12544					1120.44	0.04475	1120.44	0.01575
	0.51346	-3.38256	0.41208	-1.73843					1120.92	0.0448	1120.92	0.01579
	0.52568	0.12814	0.4219	-1.29501					1121.4	0.04487	1121.4	0.01583
	0.53791	4.4655	0.43171	-1.13306					1121.88	0.04494	1121.88	0.01587
	0.55013	6.06017	0.44152	-1.26179					1122.37	0.04501	1122.37	0.01592
	0.56236	3.07421	0.45133	-2.01457					1122.85	0.04509	1122.85	0.01596
	0.57458	-1.20737	0.46114	-2.15163					1123.33	0.04517	1123.33	0.016
	0.58681	-4.15529	0.47095	-1.81602					1123.81	0.04525	1123.81	0.01603
	0.59903	-4.41419	0.48077	-1.60391					1124.3	0.04534	1124.3	0.01607
	0.61126	-3.83421	0.49058	-1.53598					1124.78	0.04542	1124.78	0.0161
	0.62348	-3.66453	0.50039	-1.57432					1125.26	0.04551	1125.26	0.01613
	0.63571	-3.79795	0.5102	-1.82014					1125.74	0.0456	1125.74	0.01617
	0.64793	-3.95003	0.52001	-2.12409					1126.22	0.04569	1126.22	0.0162
	0.66016	-2.96241	0.52982	-2.18656					1126.71	0.04577	1126.71	0.01624
	0.67238	-0.31324	0.53963	-2.16616					1127.19	0.04586	1127.19	0.01629
	0.68461	2.73299	0.54945	-2.16811					1127.67	0.04595	1127.67	0.01633
	0.69683	2.8165	0.55926	-1.93612					1128.15	0.04604	1128.15	0.01637
	0.70906	0.21748	0.56907	-1.68102					1128.63	0.04613	1128.63	0.01642
	0.72128	-2.32851	0.57888	-1.53866					1129.12	0.04623	1129.12	0.01647
	0.73351	-2.2674	0.58869	-1.73309					1129.6	0.04632	1129.6	0.01652
	0.74573	0.86631	0.5985	-2.00294					1130.08	0.04642	1130.08	0.01658
	0.75796	5.08635	0.60832	-2.2568					1130.56	0.04651	1130.56	0.01664
	0.77018	6.69643	0.61813	-2.3145					1131.05	0.0466	1131.05	0.01671
	0.78241	5.95096	0.62794	-2.32827					1131.53	0.0467	1131.53	0.01679
	0.79463	4.48632	0.63775	-2.12103					1132.01	0.04681	1132.01	0.01687
	0.80686	2.52891	0.64756	-1.74768					1132.49	0.04693	1132.49	0.01697
	0.81908	-0.06935	0.65737	-1.57775					1132.97	0.04707	1132.97	0.01707
	0.83131	-1.15388	0.66718	-1.54073					1133.46	0.04722	1133.46	0.01717
	0.84353	-0.85275	0.677	-1.62634					1133.94	0.04739	1133.94	0.01728
	0.85576	-1.02897	0.68681	-1.48929					1134.42	0.04756	1134.42	0.0174
	0.86799	-1.45211	0.69662	-1.76893					1134.9	0.04773	1134.9	0.01753
	0.88021	-2.0618	0.70643	0.46696					1135.38	0.04791	1135.38	0.01766
	0.89244	-1.56569	0.71624	2.9897					1135.87	0.04808	1135.87	0.01781
	0.90466	1.16741	0.72605	6.01218					1136.35	0.04826	1136.35	0.01795
	0.91689	4.92386	0.73587	9.04486					1136.83	0.04844	1136.83	0.01811
	0.92911	5.89024	0.74568	11.5932					1137.31	0.04863	1137.31	0.01826
	0.94134	3.23186	0.75549	9.95117					1137.8	0.04881	1137.8	0.01842
	0.95356	1.34639	0.7653	6.67637					1138.28	0.04901	1138.28	0.01859
	0.96579	2.3088	0.77511	4.7105					1138.76	0.04921	1138.76	0.01876
	0.97801	4.40645	0.78492	2.27225					1139.24	0.04943	1139.24	0.01894
	0.99024	5.22806	0.79473	-0.45698					1139.72	0.04966	1139.72	0.01914
	1.00246	5.49864	0.80455	-1.68357					1140.21	0.0499	1140.21	0.01935
	1.01469	5.52609	0.81436	-1.8287					1140.69	0.05016	1140.69	0.01957
	1.02691	4.3056	0.82417	-0.6084					1141.17	0.05043	1141.17	0.01979
	1.03914	3.34958	0.83398	2.67896					1141.65	0.05071	1141.65	0.02003
	1.05136	1.68027	0.84379	6.01068					1142.13	0.051	1142.13	0.02028
	1.06359	-0.11657	0.8536	4.72656					1142.62	0.05129	1142.62	0.02053
	1.07581	-2.00718	0.86342	1.11524					1143.1	0.05159	1143.1	0.02081
	1.08804	-1.984	0.87323	-1.6892					1143.58	0.05189	1143.58	0.0211
	1.10026	-1.85866	0.88304	-2.22564					1144.06	0.05219	1144.06	0.0214
	1.11249	-2.00055	0.89285	-1.18727					1144.55	0.0525	1144.55	0.02172
	1.12471	-1.44704	0.90266	2.56187					1145.03	0.05281	1145.03	0.02206
	1.13694	-0.96895	0.91247	7.37285					1145.51	0.05313	1145.51	0.0224
	1.14916	-1.20583	0.92229	10.7952					1145.99	0.05346	1145.99	0.02274
	1.16139	-2.00969	0.9321	10.4391					1146.47	0.05379	1146.47	0.02308
	1.17361	-2.10723	0.94191	8.31035					1146.96	0.05415	1146.96	0.02343
	1.18584	-2.01001	0.95172	7.45744					1147.44	0.05451	1147.44	0.02377
	1.19806	-2.10754	0.96153	7.21214					1147.92	0.05489	1147.92	0.02412
	1.21029	-2.15637	0.97134	5.01957					1148.4	0.05526	1148.4	0.02448
	1.22251	-2.0402	0.98115	1.50563					1148.88	0.05564	1148.88	0.02485
	1.23474	-1.03826	0.99097	1.0256					1149.37	0.056	1149.37	0.02522
	1.24696	0.31622	1.00078	1.46912					1149.85	0.05635	1149.85	0.02559
	1.25919	0.14373	1.01059	1.30092					1150.33	0.0567	1150.33	0.02597
	1.27142	-0.64279	1.0204	0.06932					1150.81	0.05704	1150.81	0.02634
	1.28364	-1.43631	1.03021	-0.08423					1151.3	0.05737	1151.3	0.02671
	1.29587	-0.38621	1.04002	-0.26199					1151.78	0.05771	1151.78	0.02707
	1.30809	1.82148	1.04984	-0.49501					1152.26	0.05804	1152.26	0.02742
	1.32032	3.29522	1.05965	-0.75837					1152.74	0.05837	1152.74	0.02776
	1.33254	3.32816	1.06946	-0.9196					1153.22	0.05869	1153.22	0.02809
	1.34477	3.69574	1.07927	-0.96403					1153.7	0.059	1153.7	0.0284
	1.35699	4.2158	1.08908	-1.18454					1154.19	0.05929	1154.19	0.0287
	1.36922	1.85998	1.09889	-1.34967					1154.67	0.05957	1154.67	0.02898
	1.38144	-0.67142	1.1087	-1.68216					1155.15	0.05982	1155.15	0.02925
	1.39367	-1.68161	1.11852	-2.14719					1155.63	0.06006	1155.63	0.02951
	1.40589	-1.77063	1.12833	-0.43905					1156.12	0.06028	1156.12	0.02975
	1.41812	-2.50808	1.13814	2.80205					1156.6	0.06047	1156.6	0.02996
	1.43034	-2.9096	1.14795	3.43739					1157.08	0.06064	1157.08	0.03015
	1.44257	-3.09056	1.15776	2.60443					1157.56	0.06078	1157.56	0.03031
	1.45479	-3.05251	1.16757	3.55165					1158.04	0.0609	1158.04	0.03044
	1.46702	-3.44392	1.17739	7.62828					1158.53	0.061	1158.53	0.03055
	1.47924	-2.04015	1.1872	10.7456					1159.01	0.06109	1159.01	0.03064
	1.49147	1.52381	1.19701	11.4497					1159.49	0.06116	1159.49	0.03071
	1.50369	5.3846	1.20682	9.12351					1159.97	0.06123	1159.97	0.03077
	1.51592	6.67585	1.21663	7.24718					1160.45	0.06128	1160.45	0.03082
	1.52814	6.59597	1.22644	7.08055					1160.94	0.06132	1160.94	0.03085
	1.54037	5.98848	1.23625	8.22615					1161.42	0.06134	1161.42	0.03088
	1.55259	4.66818	1.24607	8.82929					1161.9	0.06135	1161.9	0.03088
	1.56482	3.69726	1.25588	8.90623					1162.38	0.06133	1162.38	0.03088
	1.57704	3.69625	1.26569	8.02914					1162.87	0.06129	1162.87	0.03085
	1.58927	3.42555	1.2755	6.82628					1163.35	0.06124	1163.35	0.03081
	1.60149	1.74343	1.28531	6.07873					1163.83	0.06117	1163.83	0.03076
	1.61372	0.79661	1.29512	4.09936					1164.31	0.06109	1164.31	0.03069
	1.62594	-0.3707	1.30494	3.19047					1164.79	0.06099	1164.79	0.0306
	1.63817	-1.53993	1.31475	2.29299					1165.28	0.06087	1165.28	0.0305
	1.65039	-2.11587	1.32456	2.27092					1165.76	0.06073	1165.76	0.03039
	1.66262	0.97973	1.33437	0.40592					1166.24	0.06059	1166.24	0.03026
	1.67484	3.74254	1.34418	0.04031					1166.72	0.06043	1166.72	0.03012
	1.68707	4.39044	1.35399	0.972					1167.2	0.06027	1167.2	0.02997
	1.69929	3.09833	1.3638	3.00761					1167.69	0.0601	1167.69	0.0298
	1.71152	2.67524	1.37362	3.54342					1168.17	0.05991	1168.17	0.02962
	1.72375	1.07573	1.38343	2.19649					1168.65	0.05971	1168.65	0.02943
	1.73597	-0.86713	1.39324	0.09619					1169.13	0.05949	1169.13	0.02921
	1.7482	-2.32531	1.40305	-1.08265					1169.62	0.05926	1169.62	0.02899
	1.76042	-2.1507	1.41286	-1.38686					1170.1	0.05901	1170.1	0.02875
	1.77265	-2.26403	1.42267	-1.55562					1170.58	0.05874	1170.58	0.02849
	1.78487	-1.99571	1.43249	-1.57982					1171.06	0.05846	1171.06	0.02821
	1.7971	-1.80157	1.4423	-1.23183					1171.54	0.05816	1171.54	0.02792
	1.80932	-1.50023	1.45211	-0.88334					1172.03	0.05783	1172.03	0.02759
	1.82155	-1.3779	1.46192	-0.97671					1172.51	0.05749	1172.51	0.02724
	1.83377	-1.24061	1.47173	-1.30557					1172.99	0.05712	1172.99	0.02687
	1.846	-1.21698	1.48154	-1.42432					1173.47	0.05674	1173.47	0.02648
	1.85822	-1.4455	1.49136	-1.15654					1173.95	0.05636	1173.95	0.02608
	1.87045	-1.54503	1.50117	-0.88209					1174.44	0.05597	1174.44	0.02567
	1.88267	-1.34332	1.51098	-0.63076					1174.92	0.05559	1174.92	0.02526
	1.8949	-1.21797	1.52079	-0.63519					1175.4	0.05522	1175.4	0.02486
	1.90712	-1.43972	1.5306	-0.62145					1175.88	0.05486	1175.88	0.02448
	1.91935	-1.7488	1.54041	-0.4156					1176.37	0.05452	1176.37	0.0241
	1.93157	-2.32105	1.55022	-0.17814					1176.85	0.0542	1176.85	0.02375
	1.9438	-2.27286	1.56004	-0.07748					1177.33	0.05389	1177.33	0.02342
	1.95602	0.57197	1.56985	-0.21501					1177.81	0.05361	1177.81	0.02311
	1.96825	3.72638	1.57966	0.45698					1178.29	0.05336	1178.29	0.02282
	1.98047	7.92049	1.58947	2.19404					1178.78	0.05313	1178.78	0.02256
			1.59928	5.51615					1179.26	0.05293	1179.26	0.02233
			1.60909	6.51949					1179.74	0.05276	1179.74	0.02212
			1.61891	6.84822					1180.22	0.05261	1180.22	0.02195
			1.62872	7.88133					1180.7	0.05248	1180.7	0.0218
			1.63853	10.7165					1181.19	0.05239	1181.19	0.02168
			1.64834	11.7045					1181.67	0.05232	1181.67	0.02159
			1.65815	10.5521					1182.15	0.05229	1182.15	0.02153
			1.66796	8.6576					1182.63	0.05228	1182.63	0.02149
			1.67777	7.38583					1183.11	0.0523	1183.11	0.02148
			1.68759	7.86366					1183.6	0.05235	1183.6	0.02149
			1.6974	8.84281					1184.08	0.05241	1184.08	0.02152
			1.70721	9.30192					1184.56	0.0525	1184.56	0.02156
			1.71702	9.66149					1185.04	0.05259	1185.04	0.02161
			1.72683	10.6081					1185.53	0.0527	1185.53	0.02167
			1.73664	10.5845					1186.01	0.05281	1186.01	0.02174
			1.74646	8.75834					1186.49	0.05294	1186.49	0.02181
			1.75627	7.09703					1186.97	0.05308	1186.97	0.0219
			1.76608	7.78579					1187.45	0.05323	1187.45	0.02199
			1.77589	8.77757					1187.94	0.05339	1187.94	0.02209
			1.7857	8.75777					1188.42	0.05355	1188.42	0.0222
			1.79551	7.7404					1188.9	0.05372	1188.9	0.02233
			1.80532	8.10876					1189.38	0.0539	1189.38	0.02247
			1.81514	8.46801					1189.86	0.05409	1189.86	0.02263
			1.82495	8.09323					1190.35	0.05429	1190.35	0.02279
			1.83476	7.17842					1190.83	0.05449	1190.83	0.02297
			1.84457	6.43829					1191.31	0.0547	1191.31	0.02315
			1.85438	4.19535					1191.79	0.05492	1191.79	0.02334
			1.86419	0.68686					1192.28	0.05515	1192.28	0.02352
			1.87401	-1.92935					1192.76	0.0554	1192.76	0.02372
			1.88382	-1.82708					1193.24	0.05567	1193.24	0.02392
			1.89363	1.96262					1193.72	0.05596	1193.72	0.02414
			1.90344	6.88723					1194.2	0.05626	1194.2	0.02437
			1.91325	8.68747					1194.68	0.05658	1194.68	0.02462
			1.92306	7.22929					1195.17	0.05691	1195.17	0.02489
			1.93287	5.79197					1195.65	0.05725	1195.65	0.02517
			1.94269	5.8317					1196.13	0.0576	1196.13	0.02547
			1.9525	5.62756					1196.61	0.05796	1196.61	0.02579
			1.96231	6.20496					1197.1	0.05833	1197.1	0.02613
			1.97212	7.31882					1197.58	0.05873	1197.58	0.02648
			1.98193	8.46538					1198.06	0.05914	1198.06	0.02685
			1.99174	7.93742					1198.54	0.05957	1198.54	0.02724
			2.00156	5.88773					1199.02	0.06002	1199.02	0.02763
			2.01137	4.93138					1199.51	0.06049	1199.51	0.02803
			2.02118	4.32268					1199.99	0.06097	1199.99	0.02844
									1200.47	0.06147	1200.47	0.02886
									1200.95	0.06197	1200.95	0.0293
									1201.43	0.06248	1201.43	0.02974
									1201.92	0.06301	1201.92	0.0302
									1202.4	0.06353	1202.4	0.03067
									1202.88	0.06406	1202.88	0.03115
									1203.36	0.0646	1203.36	0.03163
									1203.85	0.06514	1203.85	0.03212
									1204.33	0.0657	1204.33	0.03262
									1204.81	0.06627	1204.81	0.03313
									1205.29	0.06685	1205.29	0.03365
									1205.77	0.06745	1205.77	0.03419
									1206.26	0.06805	1206.26	0.03473
									1206.74	0.06866	1206.74	0.03528
									1207.22	0.06926	1207.22	0.03583
									1207.7	0.06986	1207.7	0.03638
									1208.18	0.07045	1208.18	0.03692
									1208.67	0.07104	1208.67	0.03746
									1209.15	0.07163	1209.15	0.03799
									1209.63	0.07222	1209.63	0.03852
									1210.11	0.07279	1210.11	0.03905
									1210.6	0.07336	1210.6	0.03956
									1211.08	0.0739	1211.08	0.04007
									1211.56	0.07444	1211.56	0.04056
									1212.04	0.07496	1212.04	0.04104
									1212.52	0.07547	1212.52	0.0415
									1213.01	0.07596	1213.01	0.04194
									1213.49	0.07645	1213.49	0.04235
									1213.97	0.07693	1213.97	0.04275
									1214.45	0.0774	1214.45	0.04313
									1214.93	0.07786	1214.93	0.04348
									1215.42	0.0783	1215.42	0.04382
									1215.9	0.07874	1215.9	0.04415
									1216.38	0.07917	1216.38	0.04446
									1216.86	0.07959	1216.86	0.04476
									1217.35	0.08	1217.35	0.04504
									1217.83	0.0804	1217.83	0.04531
									1218.31	0.08077	1218.31	0.04557
									1218.79	0.08114	1218.79	0.04581
									1219.27	0.08148	1219.27	0.04605
									1219.76	0.08182	1219.76	0.04629
									1220.24	0.08215	1220.24	0.04652
									1220.72	0.08248	1220.72	0.04676
									1221.2	0.08281	1221.2	0.047
									1221.68	0.08314	1221.68	0.04723
									1222.17	0.08345	1222.17	0.04745
									1222.65	0.08376	1222.65	0.04766
									1223.13	0.08405	1223.13	0.04785
									1223.61	0.08432	1223.61	0.04804
									1224.09	0.08459	1224.09	0.04821
									1224.58	0.08484	1224.58	0.04838
									1225.06	0.08506	1225.06	0.04854
									1225.54	0.08526	1225.54	0.04868
									1226.02	0.08543	1226.02	0.04881
									1226.51	0.08555	1226.51	0.04891
									1226.99	0.08563	1226.99	0.04899
									1227.47	0.08567	1227.47	0.04904
									1227.95	0.08567	1227.95	0.04906
									1228.43	0.08563	1228.43	0.04904
									1228.91	0.08554	1228.91	0.04899
									1229.4	0.08542	1229.4	0.04889
									1229.88	0.08525	1229.88	0.04875
									1230.36	0.08503	1230.36	0.04857
									1230.84	0.08478	1230.84	0.04835
									1231.33	0.08449	1231.33	0.04809
									1231.81	0.08416	1231.81	0.04781
									1232.29	0.08381	1232.29	0.0475
									1232.77	0.08343	1232.77	0.04717
									1233.26	0.08303	1233.26	0.04683
									1233.74	0.0826	1233.74	0.04646
									1234.22	0.08215	1234.22	0.04608
									1234.7	0.08169	1234.7	0.0457
									1235.18	0.08121	1235.18	0.0453
									1235.66	0.08074	1235.66	0.04491
									1236.15	0.08027	1236.15	0.04451
									1236.63	0.07981	1236.63	0.04412
									1237.11	0.07937	1237.11	0.04373
									1237.59	0.07894	1237.59	0.04334
									1238.08	0.07852	1238.08	0.04295
									1238.56	0.07812	1238.56	0.04258
									1239.04	0.07773	1239.04	0.04222
									1239.52	0.07735	1239.52	0.04189
									1240	0.07699	1240	0.04158
									1240.49	0.07664	1240.49	0.04129
									1240.97	0.07631	1240.97	0.04103
									1241.45	0.07598	1241.45	0.04079
									1241.93	0.07567	1241.93	0.04056
									1242.41	0.07537	1242.41	0.04036
									1242.9	0.07509	1242.9	0.04017
									1243.38	0.07483	1243.38	0.03999
									1243.86	0.07459	1243.86	0.03983
									1244.34	0.07437	1244.34	0.03969
									1244.83	0.07416	1244.83	0.03955
									1245.31	0.07395	1245.31	0.03943
									1245.79	0.07374	1245.79	0.03931
									1246.27	0.07354	1246.27	0.03921
									1246.75	0.07335	1246.75	0.03911
									1247.24	0.07317	1247.24	0.03903
									1247.72	0.073	1247.72	0.03895
									1248.2	0.07285	1248.2	0.0389
									1248.68	0.07272	1248.68	0.03885
									1249.16	0.0726	1249.16	0.03882
									1249.65	0.07249	1249.65	0.03881
									1250.13	0.0724	1250.13	0.03881
									1250.61	0.07232	1250.61	0.03883
									1251.09	0.07225	1251.09	0.03886
									1251.58	0.0722	1251.58	0.0389
									1252.06	0.07216	1252.06	0.03895
									1252.54	0.07214	1252.54	0.039
									1253.02	0.07212	1253.02	0.03906
									1253.5	0.07211	1253.5	0.03912
									1253.98	0.07211	1253.98	0.0392
									1254.47	0.07212	1254.47	0.03929
									1254.95	0.07212	1254.95	0.03939
									1255.43	0.07213	1255.43	0.03951
									1255.91	0.07215	1255.91	0.03964
									1256.4	0.07215	1256.4	0.03977
									1256.88	0.07215	1256.88	0.03991
									1257.36	0.07215	1257.36	0.04005
									1257.84	0.07213	1257.84	0.04019
									1258.33	0.07211	1258.33	0.04032
									1258.81	0.07208	1258.81	0.04044
									1259.29	0.07204	1259.29	0.04055
									1259.77	0.07198	1259.77	0.04064
									1260.25	0.07191	1260.25	0.0407
									1260.73	0.07181	1260.73	0.04074
									1261.22	0.07168	1261.22	0.04075
									1261.7	0.07152	1261.7	0.04073
									1262.18	0.07133	1262.18	0.04069
									1262.66	0.07111	1262.66	0.04062
									1263.15	0.07085	1263.15	0.04053
									1263.63	0.07055	1263.63	0.0404
									1264.11	0.07021	1264.11	0.04024
									1264.59	0.06982	1264.59	0.04003
									1265.07	0.0694	1265.07	0.03978
									1265.56	0.06894	1265.56	0.0395
									1266.04	0.06845	1266.04	0.03917
									1266.52	0.06795	1266.52	0.03882
									1267	0.06744	1267	0.03844
									1267.48	0.06691	1267.48	0.03802
									1267.97	0.06637	1267.97	0.03759
									1268.45	0.06581	1268.45	0.03712
									1268.93	0.06524	1268.93	0.03664
									1269.41	0.06466	1269.41	0.03613
									1269.89	0.06406	1269.89	0.03562
									1270.38	0.06346	1270.38	0.03509
									1270.86	0.06285	1270.86	0.03455
									1271.34	0.06226	1271.34	0.03402
									1271.82	0.06167	1271.82	0.03348
									1272.31	0.0611	1272.31	0.03295
									1272.79	0.06054	1272.79	0.03243
									1273.27	0.06	1273.27	0.03192
									1273.75	0.05949	1273.75	0.03144
									1274.23	0.05901	1274.23	0.03097
									1274.72	0.05855	1274.72	0.03052
									1275.2	0.05812	1275.2	0.03009
									1275.68	0.05771	1275.68	0.02969
									1276.16	0.05733	1276.16	0.0293
									1276.64	0.05697	1276.64	0.02893
									1277.13	0.05663	1277.13	0.02859
									1277.61	0.05632	1277.61	0.02827
									1278.09	0.05603	1278.09	0.02798
									1278.57	0.05576	1278.57	0.02771
									1279.06	0.05553	1279.06	0.02746
									1279.54	0.05531	1279.54	0.02722
									1280.02	0.05512	1280.02	0.027
									1280.5	0.05494	1280.5	0.02679
									1280.98	0.05478	1280.98	0.02659
									1281.47	0.05463	1281.47	0.02641
									1281.95	0.0545	1281.95	0.02624
									1282.43	0.05438	1282.43	0.02609
									1282.91	0.05427	1282.91	0.02595
									1283.39	0.05416	1283.39	0.02582
									1283.88	0.05405	1283.88	0.02571
									1284.36	0.05393	1284.36	0.02561
									1284.84	0.05382	1284.84	0.02553
									1285.32	0.0537	1285.32	0.02546
									1285.81	0.05359	1285.81	0.0254
									1286.29	0.05349	1286.29	0.02536
									1286.77	0.0534	1286.77	0.02532
									1287.25	0.05333	1287.25	0.02527
									1287.73	0.05326	1287.73	0.02521
									1288.22	0.0532	1288.22	0.02515
									1288.7	0.05315	1288.7	0.02509
									1289.18	0.05311	1289.18	0.02503
									1289.66	0.05307	1289.66	0.02497
									1290.14	0.05303	1290.14	0.02493
									1290.63	0.053	1290.63	0.0249
									1291.11	0.05298	1291.11	0.02487
									1291.59	0.05297	1291.59	0.02486
									1292.07	0.05296	1292.07	0.02485
									1292.56	0.05296	1292.56	0.02486
									1293.04	0.05297	1293.04	0.02487
									1293.52	0.053	1293.52	0.0249
									1294	0.05303	1294	0.02494
									1294.48	0.05308	1294.48	0.02499
									1294.96	0.05313	1294.96	0.02504
									1295.45	0.05318	1295.45	0.0251
									1295.93	0.05323	1295.93	0.02517
									1296.41	0.05328	1296.41	0.02523
									1296.89	0.05333	1296.89	0.02529
									1297.38	0.05337	1297.38	0.02535
									1297.86	0.05342	1297.86	0.02541
									1298.34	0.05346	1298.34	0.02548
									1298.82	0.05351	1298.82	0.02555
									1299.3	0.05355	1299.3	0.02562
									1299.79	0.0536	1299.79	0.02569
									1300.27	0.05365	1300.27	0.02575
									1300.75	0.0537	1300.75	0.02582
									1301.23	0.05375	1301.23	0.02588
									1301.71	0.05381	1301.71	0.02593
									1302.2	0.05387	1302.2	0.02598
									1302.68	0.05393	1302.68	0.02602
									1303.16	0.05398	1303.16	0.02606
									1303.64	0.05403	1303.64	0.0261
									1304.13	0.05408	1304.13	0.02616
									1304.61	0.05413	1304.61	0.02622
									1305.09	0.05419	1305.09	0.0263
									1305.57	0.05425	1305.57	0.02638
									1306.05	0.05432	1306.05	0.02646
									1306.54	0.05438	1306.54	0.02653
									1307.02	0.05444	1307.02	0.02659
									1307.5	0.05449	1307.5	0.02664
									1307.98	0.05453	1307.98	0.02668
									1308.46	0.05457	1308.46	0.02673
									1308.95	0.05461	1308.95	0.02678
									1309.43	0.05464	1309.43	0.02685
									1309.91	0.05466	1309.91	0.02692
									1310.39	0.05468	1310.39	0.027
									1310.88	0.05469	1310.88	0.02707
									1311.36	0.05469	1311.36	0.02713
									1311.84	0.05467	1311.84	0.02716
									1312.32	0.05466	1312.32	0.02718
									1312.8	0.05464	1312.8	0.02717
									1313.29	0.05463	1313.29	0.02715
									1313.77	0.05463	1313.77	0.02713
									1314.25	0.05464	1314.25	0.02711
									1314.73	0.05466	1314.73	0.02711
									1315.21	0.05468	1315.21	0.02712
									1315.7	0.0547	1315.7	0.02715
									1316.18	0.05473	1316.18	0.0272
									1316.66	0.05477	1316.66	0.02725
									1317.14	0.05481	1317.14	0.02731
									1317.62	0.05486	1317.62	0.02735
									1318.11	0.05491	1318.11	0.02737
									1318.59	0.05496	1318.59	0.02737
									1319.07	0.05502	1319.07	0.02735
									1319.55	0.05509	1319.55	0.02732
									1320.04	0.05516	1320.04	0.0273
									1320.52	0.05525	1320.52	0.02728
									1321	0.05535	1321	0.02728
									1321.48	0.05545	1321.48	0.02729
									1321.96	0.05557	1321.96	0.02733
									1322.45	0.05569	1322.45	0.02737
									1322.93	0.05581	1322.93	0.02743
									1323.41	0.05592	1323.41	0.02749
									1323.89	0.05604	1323.89	0.02756
									1324.38	0.05616	1324.38	0.02763
									1324.86	0.05628	1324.86	0.02771
									1325.34	0.0564	1325.34	0.0278
									1325.82	0.05652	1325.82	0.02789
									1326.3	0.05665	1326.3	0.02799
									1326.79	0.05677	1326.79	0.02808
									1327.27	0.05689	1327.27	0.02818
									1327.75	0.05702	1327.75	0.02826
									1328.23	0.05715	1328.23	0.02835
									1328.71	0.05729	1328.71	0.02843
									1329.2	0.05742	1329.2	0.02851
									1329.68	0.05754	1329.68	0.02858
									1330.16	0.05765	1330.16	0.02865
									1330.64	0.05775	1330.64	0.02872
									1331.12	0.05783	1331.12	0.02879
									1331.61	0.05791	1331.61	0.02887
									1332.09	0.05798	1332.09	0.02894
									1332.57	0.05806	1332.57	0.02902
									1333.05	0.05812	1333.05	0.02911
									1333.54	0.05819	1333.54	0.0292
									1334.02	0.05825	1334.02	0.0293
									1334.5	0.05829	1334.5	0.02942
									1334.98	0.05834	1334.98	0.02954
									1335.46	0.05837	1335.46	0.02968
									1335.94	0.0584	1335.94	0.02984
									1336.43	0.05842	1336.43	0.02999
									1336.91	0.05843	1336.91	0.03015
									1337.39	0.05842	1337.39	0.03029
									1337.87	0.05839	1337.87	0.0304
									1338.36	0.05835	1338.36	0.03047
									1338.84	0.05829	1338.84	0.03049
									1339.32	0.05822	1339.32	0.03045
									1339.8	0.05815	1339.8	0.03036
									1340.28	0.05808	1340.28	0.03022
									1340.77	0.05802	1340.77	0.03006
									1341.25	0.05797	1341.25	0.02989
									1341.73	0.05792	1341.73	0.02974
									1342.21	0.05789	1342.21	0.02962
									1342.69	0.05786	1342.69	0.02955
									1343.18	0.05784	1343.18	0.02952
									1343.66	0.05783	1343.66	0.02952
									1344.14	0.05783	1344.14	0.02954
									1344.62	0.05782	1344.62	0.02958
									1345.11	0.05782	1345.11	0.02961
									1345.59	0.05781	1345.59	0.02965
									1346.07	0.0578	1346.07	0.02968
									1346.55	0.0578	1346.55	0.02972
									1347.03	0.05779	1347.03	0.02976
									1347.52	0.0578	1347.52	0.02982
									1348	0.05782	1348	0.02989
									1348.48	0.05785	1348.48	0.02996
									1348.96	0.05788	1348.96	0.03004
									1349.44	0.05793	1349.44	0.03011
									1349.93	0.05798	1349.93	0.03019
									1350.41	0.05805	1350.41	0.03027
									1350.89	0.05814	1350.89	0.03036
									1351.37	0.05825	1351.37	0.03046
									1351.86	0.05837	1351.86	0.03058
									1352.34	0.0585	1352.34	0.03071
									1352.82	0.05864	1352.82	0.03086
									1353.3	0.05878	1353.3	0.03101
									1353.78	0.05892	1353.78	0.03117
									1354.27	0.05906	1354.27	0.03133
									1354.75	0.05921	1354.75	0.03149
									1355.23	0.05937	1355.23	0.03166
									1355.71	0.05954	1355.71	0.03183
									1356.19	0.05974	1356.19	0.03201
									1356.68	0.05995	1356.68	0.0322
									1357.16	0.06018	1357.16	0.03243
									1357.64	0.06043	1357.64	0.03269
									1358.12	0.06071	1358.12	0.03299
									1358.61	0.061	1358.61	0.03335
									1359.09	0.06132	1359.09	0.03376
									1359.57	0.06165	1359.57	0.03422
									1360.05	0.06198	1360.05	0.03472
									1360.53	0.06232	1360.53	0.03522
									1361.02	0.06264	1361.02	0.0357
									1361.5	0.06295	1361.5	0.03614
									1361.98	0.06325	1361.98	0.03649
									1362.46	0.06355	1362.46	0.03676
									1362.94	0.06386	1362.94	0.03692
									1363.43	0.06417	1363.43	0.03701
									1363.91	0.06448	1363.91	0.03704
									1364.39	0.06479	1364.39	0.03706
									1364.87	0.0651	1364.87	0.03709
									1365.35	0.06538	1365.35	0.03716
									1365.84	0.06563	1365.84	0.03727
									1366.32	0.06586	1366.32	0.03742
									1366.8	0.06604	1366.8	0.03758
									1367.28	0.0662	1367.28	0.03773
									1367.77	0.06631	1367.77	0.03784
									1368.25	0.0664	1368.25	0.0379
									1368.73	0.06647	1368.73	0.03792
									1369.21	0.06653	1369.21	0.03791
									1369.69	0.06658	1369.69	0.03789
									1370.18	0.06663	1370.18	0.03789
									1370.66	0.06668	1370.66	0.03793
									1371.14	0.06672	1371.14	0.038
									1371.62	0.06674	1371.62	0.03811
									1372.1	0.06674	1372.1	0.03824
									1372.59	0.06672	1372.59	0.03834
									1373.07	0.06667	1373.07	0.0384
									1373.55	0.06661	1373.55	0.03841
									1374.03	0.06655	1374.03	0.03834
									1374.52	0.06652	1374.52	0.03822
									1375	0.06651	1375	0.03806
									1375.48	0.06653	1375.48	0.03789
									1375.96	0.06658	1375.96	0.03774
									1376.44	0.06664	1376.44	0.03763
									1376.92	0.06672	1376.92	0.03757
									1377.41	0.06679	1377.41	0.03756
									1377.89	0.06687	1377.89	0.03758
									1378.37	0.06695	1378.37	0.03763
									1378.85	0.06704	1378.85	0.03768
									1379.34	0.06713	1379.34	0.03774
									1379.82	0.06723	1379.82	0.03779
									1380.3	0.06733	1380.3	0.03785
									1380.78	0.06743	1380.78	0.03792
									1381.26	0.06753	1381.26	0.03801
									1381.75	0.06763	1381.75	0.03811
									1382.23	0.06774	1382.23	0.03824
									1382.71	0.06787	1382.71	0.0384
									1383.19	0.068	1383.19	0.0386
									1383.67	0.06815	1383.67	0.03883
									1384.16	0.0683	1384.16	0.03912
									1384.64	0.06845	1384.64	0.03945
									1385.12	0.06858	1385.12	0.0398
									1385.6	0.06869	1385.6	0.04016
									1386.09	0.06877	1386.09	0.04047
									1386.57	0.06883	1386.57	0.04069
									1387.05	0.06888	1387.05	0.04081
									1387.53	0.06892	1387.53	0.04081
									1388.01	0.06897	1388.01	0.04073
									1388.5	0.06904	1388.5	0.04061
									1388.98	0.06915	1388.98	0.04049
									1389.46	0.06928	1389.46	0.04041
									1389.94	0.06945	1389.94	0.04041
									1390.42	0.06963	1390.42	0.04049
									1390.91	0.06983	1390.91	0.04066
									1391.39	0.07002	1391.39	0.04092
									1391.87	0.07019	1391.87	0.04124
									1392.35	0.07034	1392.35	0.04162
									1392.84	0.07046	1392.84	0.04201
									1393.32	0.07056	1393.32	0.04238
									1393.8	0.07064	1393.8	0.04269
									1394.28	0.07071	1394.28	0.04292
									1394.76	0.07079	1394.76	0.04305
									1395.25	0.07089	1395.25	0.0431
									1395.73	0.07102	1395.73	0.04311
									1396.21	0.07118	1396.21	0.04312
									1396.69	0.07136	1396.69	0.04315
									1397.17	0.07152	1397.17	0.04321
									1397.66	0.07167	1397.66	0.04326
									1398.14	0.07178	1398.14	0.04328
									1398.62	0.07186	1398.62	0.04324
									1399.1	0.07192	1399.1	0.04312
									1399.59	0.07198	1399.59	0.04294
									1400.07	0.07207	1400.07	0.04273
									1400.55	0.07219	1400.55	0.04254
									1401.03	0.07235	1401.03	0.04241
									1401.51	0.07253	1401.51	0.04236
									1401.99	0.07271	1401.99	0.04239
									1402.48	0.07287	1402.48	0.04247
									1402.96	0.07299	1402.96	0.04257
									1403.44	0.07307	1403.44	0.04265
									1403.92	0.0731	1403.92	0.04268
									1404.41	0.07311	1404.41	0.04263
									1404.89	0.0731	1404.89	0.04251
									1405.37	0.07308	1405.37	0.04232
									1405.85	0.07306	1405.85	0.04208
									1406.33	0.07303	1406.33	0.04182
									1406.82	0.073	1406.82	0.04155
									1407.3	0.07295	1407.3	0.0413
									1407.78	0.0729	1407.78	0.04108
									1408.26	0.07284	1408.26	0.0409
									1408.74	0.07277	1408.74	0.04074
									1409.23	0.07269	1409.23	0.0406
									1409.71	0.07259	1409.71	0.04047
									1410.19	0.07248	1410.19	0.04031
									1410.67	0.07235	1410.67	0.04014
									1411.16	0.07221	1411.16	0.03995
									1411.64	0.07208	1411.64	0.03976
									1412.12	0.07195	1412.12	0.03958
									1412.6	0.07185	1412.6	0.03943
									1413.08	0.07177	1413.08	0.03933
									1413.57	0.07171	1413.57	0.03929
									1414.05	0.07167	1414.05	0.03932
									1414.53	0.07165	1414.53	0.03942
									1415.01	0.07165	1415.01	0.03961
									1415.49	0.07168	1415.49	0.03988
									1415.98	0.07171	1415.98	0.04024
									1416.46	0.07174	1416.46	0.04065
									1416.94	0.07174	1416.94	0.04107
									1417.42	0.07167	1417.42	0.04144
									1417.9	0.07153	1417.9	0.04168
									1418.39	0.07132	1418.39	0.04174
									1418.87	0.07109	1418.87	0.0416
									1419.35	0.07089	1419.35	0.04131
									1419.83	0.07078	1419.83	0.04094
									1420.32	0.07077	1420.32	0.04058
									1420.8	0.07087	1420.8	0.04031
									1421.28	0.07104	1421.28	0.04015
									1421.76	0.07124	1421.76	0.04011
									1422.24	0.07144	1422.24	0.04017
									1422.73	0.07162	1422.73	0.04028
									1423.21	0.07178	1423.21	0.04042
									1423.69	0.07194	1423.69	0.04055
									1424.17	0.07212	1424.17	0.04066
									1424.65	0.07235	1424.65	0.04077
									1425.14	0.07262	1425.14	0.04089
									1425.62	0.07295	1425.62	0.04106
									1426.1	0.07331	1426.1	0.0413
									1426.58	0.07371	1426.58	0.04163
									1427.07	0.07412	1427.07	0.04206
									1427.55	0.07456	1427.55	0.04256
									1428.03	0.07502	1428.03	0.04311
									1428.51	0.07551	1428.51	0.04367
									1428.99	0.07603	1428.99	0.04421
									1429.48	0.07657	1429.48	0.04469
									1429.96	0.07713	1429.96	0.04513
									1430.44	0.07772	1430.44	0.04552
									1430.92	0.07836	1430.92	0.04591
									1431.4	0.07904	1431.4	0.04633
									1431.89	0.07977	1431.89	0.0468
									1432.37	0.08055	1432.37	0.04734
									1432.85	0.08137	1432.85	0.04798
									1433.33	0.08221	1433.33	0.04872
									1433.82	0.08302	1433.82	0.04953
									1434.3	0.08379	1434.3	0.0504
									1434.78	0.0845	1434.78	0.05126
									1435.26	0.08511	1435.26	0.05205
									1435.74	0.08564	1435.74	0.05266
									1436.23	0.08609	1436.23	0.05303
									1436.71	0.0865	1436.71	0.05313
									1437.19	0.0869	1437.19	0.053
									1437.67	0.0873	1437.67	0.05272
									1438.15	0.08771	1438.15	0.05238
									1438.64	0.08813	1438.64	0.05206
									1439.12	0.08855	1439.12	0.0518
									1439.6	0.08893	1439.6	0.05162
									1440.08	0.08926	1440.08	0.05149
									1440.57	0.08954	1440.57	0.0514
									1441.05	0.08975	1441.05	0.05133
									1441.53	0.08992	1441.53	0.05126
									1442.01	0.09005	1442.01	0.05118
									1442.49	0.09016	1442.49	0.05111
									1442.97	0.09027	1442.97	0.05104
									1443.46	0.09036	1443.46	0.05099
									1443.94	0.09045	1443.94	0.05097
									1444.42	0.09051	1444.42	0.05096
									1444.9	0.09052	1444.9	0.05097
									1445.39	0.09048	1445.39	0.05097
									1445.87	0.09037	1445.87	0.05096
									1446.35	0.09019	1446.35	0.05089
									1446.83	0.08993	1446.83	0.05074
									1447.31	0.08961	1447.31	0.05049
									1447.8	0.08923	1447.8	0.05013
									1448.28	0.08882	1448.28	0.04967
									1448.76	0.08839	1448.76	0.04914
									1449.24	0.08795	1449.24	0.04857
									1449.72	0.0875	1449.72	0.048
									1450.21	0.08704	1450.21	0.04746
									1450.69	0.08654	1450.69	0.04696
									1451.17	0.08603	1451.17	0.04651
									1451.65	0.0855	1451.65	0.04611
									1452.13	0.08498	1452.13	0.04579
									1452.62	0.0845	1452.62	0.04557
									1453.1	0.08407	1453.1	0.04546
									1453.58	0.08368	1453.58	0.04548
									1454.06	0.08329	1454.06	0.04564
									1454.55	0.08286	1454.55	0.04589
									1455.03	0.08231	1455.03	0.04618
									1455.51	0.0816	1455.51	0.0464
									1455.99	0.08073	1455.99	0.04642
									1456.47	0.07976	1456.47	0.04613
									1456.96	0.07879	1456.96	0.04553
									1457.44	0.07796	1457.44	0.04466
									1457.92	0.07733	1457.92	0.04365
									1458.4	0.07691	1458.4	0.04262
									1458.88	0.07665	1458.88	0.04166
									1459.37	0.0765	1459.37	0.04083
									1459.85	0.07644	1459.85	0.04016
									1460.33	0.07643	1460.33	0.03965
									1460.81	0.07645	1460.81	0.03934
									1461.3	0.07651	1461.3	0.0392
									1461.78	0.07658	1461.78	0.03923
									1462.26	0.07665	1462.26	0.0394
									1462.74	0.07671	1462.74	0.03966
									1463.22	0.07673	1463.22	0.03994
									1463.71	0.07672	1463.71	0.04018
									1464.19	0.07669	1464.19	0.04033
									1464.67	0.07667	1464.67	0.04036
									1465.15	0.07669	1465.15	0.04028
									1465.63	0.07678	1465.63	0.04014
									1466.12	0.07694	1466.12	0.04
									1466.6	0.07719	1466.6	0.03991
									1467.08	0.0775	1467.08	0.0399
									1467.56	0.07785	1467.56	0.04
									1468.05	0.07824	1468.05	0.04024
									1468.53	0.07865	1468.53	0.04062
									1469.01	0.07907	1469.01	0.04114
									1469.49	0.07948	1469.49	0.04179
									1469.97	0.07987	1469.97	0.04255
									1470.46	0.08022	1470.46	0.04336
									1470.94	0.08052	1470.94	0.04416
									1471.42	0.08076	1471.42	0.04486
									1471.9	0.08096	1471.9	0.04538
									1472.38	0.08115	1472.38	0.04569
									1472.87	0.08138	1472.87	0.0458
									1473.35	0.08168	1473.35	0.04578
									1473.83	0.08206	1473.83	0.04571
									1474.31	0.08251	1474.31	0.04563
									1474.8	0.08301	1474.8	0.04557
									1475.28	0.08352	1475.28	0.04553
									1475.76	0.08405	1475.76	0.0455
									1476.24	0.08458	1476.24	0.04548
									1476.72	0.08512	1476.72	0.04546
									1477.21	0.0857	1477.21	0.04546
									1477.69	0.08632	1477.69	0.04551
									1478.17	0.08699	1478.17	0.04564
									1478.65	0.08769	1478.65	0.04586
									1479.13	0.08841	1479.13	0.04615
									1479.62	0.08913	1479.62	0.0465
									1480.1	0.08984	1480.1	0.04687
									1480.58	0.09054	1480.58	0.04726
									1481.06	0.09126	1481.06	0.04764
									1481.55	0.092	1481.55	0.04802
									1482.03	0.09279	1482.03	0.04841
									1482.51	0.09363	1482.51	0.04883
									1482.99	0.0945	1482.99	0.0493
									1483.47	0.0954	1483.47	0.04983
									1483.95	0.0963	1483.95	0.05042
									1484.44	0.09721	1484.44	0.0511
									1484.92	0.09814	1484.92	0.05185
									1485.4	0.09908	1485.4	0.05266
									1485.88	0.10003	1485.88	0.05353
									1486.37	0.101	1486.37	0.05443
									1486.85	0.10197	1486.85	0.05534
									1487.33	0.10292	1487.33	0.05622
									1487.81	0.10383	1487.81	0.05705
									1488.29	0.10471	1488.29	0.0578
									1488.78	0.10555	1488.78	0.05844
									1489.26	0.10639	1489.26	0.05895
									1489.74	0.10722	1489.74	0.05932
									1490.22	0.10807	1490.22	0.05958
									1490.7	0.10894	1490.7	0.05974
									1491.19	0.10982	1491.19	0.05986
									1491.67	0.11073	1491.67	0.06001
									1492.15	0.11165	1492.15	0.06024
									1492.63	0.11259	1492.63	0.06061
									1493.12	0.11355	1493.12	0.06113
									1493.6	0.11452	1493.6	0.06181
									1494.08	0.11547	1494.08	0.06263
									1494.56	0.11637	1494.56	0.06353
									1495.04	0.11721	1495.04	0.06446
									1495.53	0.11797	1495.53	0.06535
									1496.01	0.11867	1496.01	0.06614
									1496.49	0.11934	1496.49	0.06681
									1496.97	0.12	1496.97	0.06736
									1497.45	0.12068	1497.45	0.06779
									1497.94	0.12136	1497.94	0.06813
									1498.42	0.12204	1498.42	0.0684
									1498.9	0.12269	1498.9	0.06862
									1499.38	0.12332	1499.38	0.06882
									1499.87	0.12393	1499.87	0.06903
									1500.35	0.12455	1500.35	0.06928
									1500.83	0.1252	1500.83	0.06961
									1501.31	0.12589	1501.31	0.07004
									1501.79	0.12662	1501.79	0.07058
									1502.28	0.12738	1502.28	0.07125
									1502.76	0.12814	1502.76	0.07205
									1503.24	0.12887	1503.24	0.07298
									1503.72	0.12954	1503.72	0.07407
									1504.2	0.13012	1504.2	0.07531
									1504.69	0.13059	1504.69	0.07665
									1505.17	0.13091	1505.17	0.07801
									1505.65	0.13106	1505.65	0.07921
									1506.13	0.13106	1506.13	0.08007
									1506.62	0.13097	1506.62	0.08047
									1507.1	0.13087	1507.1	0.0804
									1507.58	0.13086	1507.58	0.08
									1508.06	0.13096	1508.06	0.07942
									1508.54	0.13117	1508.54	0.07882
									1509.03	0.13144	1509.03	0.07829
									1509.51	0.13172	1509.51	0.07785
									1509.99	0.13195	1509.99	0.07751
									1510.47	0.13209	1510.47	0.07724
									1510.95	0.13214	1510.95	0.07702
									1511.44	0.13211	1511.44	0.07685
									1511.92	0.13202	1511.92	0.07673
									1512.4	0.13192	1512.4	0.07665
									1512.88	0.13181	1512.88	0.07663
									1513.36	0.13167	1513.36	0.07667
									1513.85	0.13146	1513.85	0.07676
									1514.33	0.13113	1514.33	0.07686
									1514.81	0.13064	1514.81	0.07695
									1515.29	0.12998	1515.29	0.07699
									1515.78	0.12918	1515.78	0.07695
									1516.26	0.1283	1516.26	0.07681
									1516.74	0.12742	1516.74	0.07658
									1517.22	0.12659	1517.22	0.07628
									1517.7	0.12584	1517.7	0.07595
									1518.18	0.12515	1518.18	0.07563
									1518.67	0.12446	1518.67	0.07537
									1519.15	0.12371	1519.15	0.07516
									1519.63	0.12284	1519.63	0.07499
									1520.11	0.12181	1520.11	0.0748
									1520.6	0.12064	1520.6	0.0745
									1521.08	0.11941	1521.08	0.07405
									1521.56	0.11822	1521.56	0.07341
									1522.04	0.11715	1522.04	0.07264
									1522.53	0.11626	1522.53	0.07181
									1523.01	0.11553	1523.01	0.07099
									1523.49	0.1149	1523.49	0.07026
									1523.97	0.11431	1523.97	0.06961
									1524.45	0.1137	1524.45	0.06903
									1524.93	0.11302	1524.93	0.06848
									1525.42	0.11227	1525.42	0.06791
									1525.9	0.11147	1525.9	0.06729
									1526.38	0.11065	1526.38	0.0666
									1526.86	0.10985	1526.86	0.06586
									1527.35	0.10911	1527.35	0.06509
									1527.83	0.10844	1527.83	0.06435
									1528.31	0.10781	1528.31	0.06364
									1528.79	0.10723	1528.79	0.06301
									1529.27	0.10667	1529.27	0.06246
									1529.76	0.10615	1529.76	0.06203
									1530.24	0.10564	1530.24	0.0617
									1530.72	0.10513	1530.72	0.06147
									1531.2	0.10459	1531.2	0.06132
									1531.68	0.10398	1531.68	0.06118
									1532.17	0.10326	1532.17	0.06098
									1532.65	0.10243	1532.65	0.06064
									1533.13	0.10153	1533.13	0.06011
									1533.61	0.10063	1533.61	0.05942
									1534.1	0.09984	1534.1	0.05863
									1534.58	0.09922	1534.58	0.05786
									1535.06	0.09879	1535.06	0.05722
									1535.54	0.09851	1535.54	0.05676
									1536.02	0.09833	1536.02	0.05653
									1536.51	0.09815	1536.51	0.05652
									1536.99	0.09792	1536.99	0.05672
									1537.47	0.09754	1537.47	0.05706
									1537.95	0.09699	1537.95	0.05748
									1538.43	0.09624	1538.43	0.05787
									1538.92	0.09532	1538.92	0.05811
									1539.4	0.09431	1539.4	0.05809
									1539.88	0.09327	1539.88	0.05777
									1540.36	0.0923	1540.36	0.05715
									1540.85	0.09143	1540.85	0.05632
									1541.33	0.09069	1541.33	0.05539
									1541.81	0.09006	1541.81	0.05444
									1542.29	0.08952	1542.29	0.05353
									1542.77	0.08902	1542.77	0.05268
									1543.26	0.08853	1543.26	0.05188
									1543.74	0.08801	1543.74	0.05109
									1544.22	0.08746	1544.22	0.05029
									1544.7	0.08689	1544.7	0.04948
									1545.18	0.08633	1545.18	0.04867
									1545.67	0.08581	1545.67	0.04792
									1546.15	0.08537	1546.15	0.04727
									1546.63	0.08499	1546.63	0.04675
									1547.11	0.08464	1547.11	0.04638
									1547.6	0.08428	1547.6	0.04614
									1548.08	0.08388	1548.08	0.04598
									1548.56	0.08342	1548.56	0.04586
									1549.04	0.08291	1549.04	0.04573
									1549.52	0.08239	1549.52	0.04557
									1550.01	0.0819	1550.01	0.04537
									1550.49	0.08147	1550.49	0.04517
									1550.97	0.0811	1550.97	0.04499
									1551.45	0.08075	1551.45	0.04487
									1551.93	0.08038	1551.93	0.04481
									1552.42	0.07997	1552.42	0.04482
									1552.9	0.07952	1552.9	0.04488
									1553.38	0.07905	1553.38	0.04497
									1553.86	0.0786	1553.86	0.0451
									1554.34	0.07822	1554.34	0.04527
									1554.83	0.07793	1554.83	0.0455
									1555.31	0.07772	1555.31	0.04585
									1555.79	0.07756	1555.79	0.04633
									1556.27	0.07736	1556.27	0.04696
									1556.76	0.07704	1556.76	0.04769
									1557.24	0.07652	1557.24	0.0484
									1557.72	0.07572	1557.72	0.0489
									1558.2	0.07464	1558.2	0.04893
									1558.68	0.0734	1558.68	0.04832
									1559.16	0.07217	1559.16	0.0471
									1559.65	0.07111	1559.65	0.04552
									1560.13	0.07031	1560.13	0.04384
									1560.61	0.06973	1560.61	0.04231
									1561.09	0.06933	1561.09	0.04103
									1561.58	0.06901	1561.58	0.04003
									1562.06	0.06872	1562.06	0.03927
									1562.54	0.0684	1562.54	0.03871
									1563.02	0.06801	1563.02	0.03829
									1563.5	0.06754	1563.5	0.03793
									1563.99	0.06699	1563.99	0.03761
									1564.47	0.06642	1564.47	0.03729
									1564.95	0.06586	1564.95	0.03699
									1565.43	0.06537	1565.43	0.03672
									1565.91	0.06493	1565.91	0.03652
									1566.4	0.06455	1566.4	0.0364
									1566.88	0.06417	1566.88	0.03636
									1567.36	0.06376	1567.36	0.03637
									1567.84	0.06328	1567.84	0.03639
									1568.33	0.06272	1568.33	0.03635
									1568.81	0.0621	1568.81	0.03619
									1569.29	0.06146	1569.29	0.03587
									1569.77	0.06086	1569.77	0.03542
									1570.25	0.06034	1570.25	0.03488
									1570.74	0.05992	1570.74	0.03434
									1571.22	0.0596	1571.22	0.03386
									1571.7	0.05937	1571.7	0.03351
									1572.18	0.05921	1572.18	0.03332
									1572.66	0.0591	1572.66	0.03332
									1573.15	0.05899	1573.15	0.03348
									1573.63	0.05887	1573.63	0.03377
									1574.11	0.05867	1574.11	0.03414
									1574.59	0.05838	1574.59	0.03449
									1575.08	0.05799	1575.08	0.03473
									1575.56	0.05753	1575.56	0.0348
									1576.04	0.05708	1576.04	0.03467
									1576.52	0.05671	1576.52	0.03437
									1577	0.05646	1577	0.03398
									1577.49	0.05634	1577.49	0.03358
									1577.97	0.0563	1577.97	0.03322
									1578.45	0.05632	1578.45	0.03296
									1578.93	0.05635	1578.93	0.03279
									1579.41	0.05638	1579.41	0.03273
									1579.9	0.0564	1579.9	0.03276
									1580.38	0.05642	1580.38	0.03286
									1580.86	0.05647	1580.86	0.03302
									1581.34	0.05654	1581.34	0.03322
									1581.83	0.05663	1581.83	0.03344
									1582.31	0.05675	1582.31	0.03367
									1582.79	0.05687	1582.79	0.03391
									1583.27	0.05701	1583.27	0.03418
									1583.75	0.05717	1583.75	0.03448
									1584.23	0.05736	1584.23	0.0348
									1584.72	0.05758	1584.72	0.03516
									1585.2	0.05784	1585.2	0.03555
									1585.68	0.05813	1585.68	0.03595
									1586.16	0.05844	1586.16	0.03637
									1586.65	0.05876	1586.65	0.0368
									1587.13	0.0591	1587.13	0.03725
									1587.61	0.05945	1587.61	0.03773
									1588.09	0.05984	1588.09	0.03822
									1588.57	0.06026	1588.57	0.03874
									1589.06	0.06072	1589.06	0.03927
									1589.54	0.0612	1589.54	0.03982
									1590.02	0.0617	1590.02	0.04037
									1590.5	0.06221	1590.5	0.04092
									1590.98	0.06272	1590.98	0.04147
									1591.47	0.06325	1591.47	0.04203
									1591.95	0.0638	1591.95	0.0426
									1592.43	0.06437	1592.43	0.04318
									1592.91	0.06497	1592.91	0.04377
									1593.4	0.06558	1593.4	0.04436
									1593.88	0.06619	1593.88	0.04495
									1594.36	0.0668	1594.36	0.04552
									1594.84	0.06739	1594.84	0.04608
									1595.32	0.068	1595.32	0.04664
									1595.81	0.06862	1595.81	0.04719
									1596.29	0.06926	1596.29	0.04776
									1596.77	0.06994	1596.77	0.04835
									1597.25	0.07063	1597.25	0.04897
									1597.73	0.07133	1597.73	0.04961
									1598.22	0.07204	1598.22	0.05028
									1598.7	0.07276	1598.7	0.05098
									1599.18	0.07351	1599.18	0.0517
									1599.66	0.07428	1599.66	0.05245
									1600.14	0.0751	1600.14	0.05323
									1600.63	0.07597	1600.63	0.05402
									1601.11	0.07687	1601.11	0.05483
									1601.59	0.0778	1601.59	0.05563
									1602.07	0.07875	1602.07	0.05645
									1602.56	0.07971	1602.56	0.05726
									1603.04	0.08071	1603.04	0.05807
									1603.52	0.08173	1603.52	0.0589
									1604	0.0828	1604	0.05974
									1604.48	0.0839	1604.48	0.06059
									1604.97	0.08503	1604.97	0.06146
									1605.45	0.08617	1605.45	0.06234
									1605.93	0.08731	1605.93	0.06321
									1606.41	0.08844	1606.41	0.06406
									1606.89	0.08958	1606.89	0.0649
									1607.38	0.09073	1607.38	0.0657
									1607.86	0.09189	1607.86	0.06646
									1608.34	0.09307	1608.34	0.06718
									1608.82	0.09425	1608.82	0.06786
									1609.31	0.09542	1609.31	0.06849
									1609.79	0.09655	1609.79	0.06907
									1610.27	0.09766	1610.27	0.06962
									1610.75	0.09874	1610.75	0.07014
									1611.23	0.09981	1611.23	0.07066
									1611.72	0.10088	1611.72	0.07119
									1612.2	0.10196	1612.2	0.07174
									1612.68	0.10305	1612.68	0.07233
									1613.16	0.10411	1613.16	0.07295
									1613.64	0.10515	1613.64	0.0736
									1614.13	0.10612	1614.13	0.07425
									1614.61	0.10701	1614.61	0.07489
									1615.09	0.10781	1615.09	0.07546
									1615.57	0.10852	1615.57	0.07592
									1616.06	0.10916	1616.06	0.0762
									1616.54	0.10974	1616.54	0.07629
									1617.02	0.11028	1617.02	0.07617
									1617.5	0.1108	1617.5	0.07589
									1617.98	0.11132	1617.98	0.0755
									1618.47	0.11184	1618.47	0.07509
									1618.95	0.11236	1618.95	0.0747
									1619.43	0.11288	1619.43	0.07438
									1619.91	0.11338	1619.91	0.07416
									1620.39	0.11383	1620.39	0.07401
									1620.88	0.1142	1620.88	0.07391
									1621.36	0.11444	1621.36	0.07382
									1621.84	0.11455	1621.84	0.07365
									1622.32	0.11454	1622.32	0.07337
									1622.81	0.11444	1622.81	0.07295
									1623.29	0.1143	1623.29	0.07239
									1623.77	0.11417	1623.77	0.07174
									1624.25	0.11405	1624.25	0.07105
									1624.73	0.11395	1624.73	0.07035
									1625.21	0.11384	1625.21	0.06968
									1625.7	0.11368	1625.7	0.06904
									1626.18	0.11346	1626.18	0.06841
									1626.66	0.11316	1626.66	0.06778
									1627.14	0.11281	1627.14	0.06713
									1627.63	0.11241	1627.63	0.06645
									1628.11	0.11198	1628.11	0.06572
									1628.59	0.11154	1628.59	0.06497
									1629.07	0.11109	1629.07	0.0642
									1629.55	0.11065	1629.55	0.06345
									1630.04	0.11023	1630.04	0.06276
									1630.52	0.10984	1630.52	0.06216
									1631	0.1095	1631	0.06168
									1631.48	0.1092	1631.48	0.06133
									1631.96	0.10892	1631.96	0.06112
									1632.45	0.10864	1632.45	0.06103
									1632.93	0.1083	1632.93	0.06101
									1633.41	0.10783	1633.41	0.06101
									1633.89	0.1072	1633.89	0.06095
									1634.38	0.1064	1634.38	0.06075
									1634.86	0.10544	1634.86	0.06033
									1635.34	0.10442	1635.34	0.05965
									1635.82	0.10343	1635.82	0.05874
									1636.3	0.10254	1636.3	0.05765
									1636.79	0.10178	1636.79	0.05647
									1637.27	0.10113	1637.27	0.05529
									1637.75	0.10055	1637.75	0.05415
									1638.23	0.10001	1638.23	0.05311
									1638.71	0.09948	1638.71	0.05216
									1639.2	0.09894	1639.2	0.0513
									1639.68	0.09837	1639.68	0.05053
									1640.16	0.09779	1640.16	0.04985
									1640.64	0.09721	1640.64	0.04923
									1641.12	0.09663	1641.12	0.04868
									1641.61	0.09609	1641.61	0.04821
									1642.09	0.09558	1642.09	0.04783
									1642.57	0.09513	1642.57	0.04756
									1643.05	0.0947	1643.05	0.04739
									1643.54	0.09427	1643.54	0.04734
									1644.02	0.0938	1644.02	0.04737
									1644.5	0.09325	1644.5	0.04744
									1644.98	0.09258	1644.98	0.04747
									1645.46	0.09178	1645.46	0.04738
									1645.95	0.0909	1645.95	0.0471
									1646.43	0.08998	1646.43	0.0466
									1646.91	0.08911	1646.91	0.04591
									1647.39	0.08836	1647.39	0.0451
									1647.88	0.08775	1647.88	0.04427
									1648.36	0.08729	1648.36	0.04352
									1648.84	0.08696	1648.84	0.04293
									1649.32	0.08671	1649.32	0.04255
									1649.8	0.0865	1649.8	0.04242
									1650.29	0.08626	1650.29	0.04254
									1650.77	0.08592	1650.77	0.04287
									1651.25	0.08537	1651.25	0.04333
									1651.73	0.08451	1651.73	0.04372
									1652.21	0.08331	1652.21	0.04381
									1652.7	0.08188	1652.7	0.04337
									1653.18	0.08043	1653.18	0.04237
									1653.66	0.0792	1653.66	0.04099
									1654.14	0.07826	1654.14	0.03945
									1654.62	0.07759	1654.62	0.03796
									1655.11	0.07708	1655.11	0.03663
									1655.59	0.07663	1655.59	0.03547
									1656.07	0.07617	1656.07	0.03448
									1656.55	0.07566	1656.55	0.03364
									1657.04	0.07508	1657.04	0.03293
									1657.52	0.07447	1657.52	0.03233
									1658	0.07384	1658	0.03185
									1658.48	0.07321	1658.48	0.03147
									1658.96	0.0726	1658.96	0.03119
									1659.45	0.072	1659.45	0.03098
									1659.93	0.0714	1659.93	0.03082
									1660.41	0.07077	1660.41	0.03069
									1660.89	0.07009	1660.89	0.03056
									1661.37	0.06937	1661.37	0.03037
									1661.86	0.06863	1661.86	0.0301
									1662.34	0.06787	1662.34	0.02972
									1662.82	0.06712	1662.82	0.02924
									1663.3	0.06642	1663.3	0.02869
									1663.79	0.06578	1663.79	0.02812
									1664.27	0.06519	1664.27	0.0276
									1664.75	0.06467	1664.75	0.02718
									1665.23	0.06419	1665.23	0.02691
									1665.71	0.06376	1665.71	0.02679
									1666.19	0.06333	1666.19	0.02682
									1666.68	0.06288	1666.68	0.02697
									1667.16	0.06239	1667.16	0.02718
									1667.64	0.06183	1667.64	0.02738
									1668.12	0.06119	1668.12	0.02751
									1668.61	0.06049	1668.61	0.02751
									1669.09	0.05976	1669.09	0.02734
									1669.57	0.05905	1669.57	0.02702
									1670.05	0.0584	1670.05	0.02659
									1670.53	0.05782	1670.53	0.02609
									1671.02	0.05733	1671.02	0.0256
									1671.5	0.05689	1671.5	0.02518
									1671.98	0.0565	1671.98	0.02486
									1672.46	0.05611	1672.46	0.02466
									1672.94	0.0557	1672.94	0.02457
									1673.43	0.05525	1673.43	0.02454
									1673.91	0.05472	1673.91	0.0245
									1674.39	0.05414	1674.39	0.02437
									1674.87	0.05351	1674.87	0.0241
									1675.36	0.05288	1675.36	0.02366
									1675.84	0.0523	1675.84	0.02312
									1676.32	0.05179	1676.32	0.02255
									1676.8	0.05137	1676.8	0.02203
									1677.28	0.051	1677.28	0.02163
									1677.77	0.05067	1677.77	0.02135
									1678.25	0.05035	1678.25	0.02121
									1678.73	0.05003	1678.73	0.02117
									1679.21	0.04971	1679.21	0.02122
									1679.69	0.0494	1679.69	0.02134
									1680.18	0.04911	1680.18	0.02155
									1680.66	0.04888	1680.66	0.02186
									1681.14	0.04867	1681.14	0.02228
									1681.62	0.04847	1681.62	0.0228
									1682.11	0.04823	1682.11	0.02339
									1682.59	0.04789	1682.59	0.02394
									1683.07	0.04743	1683.07	0.02431
									1683.55	0.04686	1683.55	0.02435
									1684.03	0.04625	1684.03	0.024
									1684.52	0.0457	1684.52	0.02332
									1685	0.04527	1685	0.02247
									1685.48	0.04498	1685.48	0.02162
									1685.96	0.04481	1685.96	0.02088
									1686.44	0.04471	1686.44	0.02033
									1686.93	0.04465	1686.93	0.01995
									1687.41	0.0446	1687.41	0.01973
									1687.89	0.04456	1687.89	0.0196
									1688.37	0.04452	1688.37	0.01955
									1688.86	0.0445	1688.86	0.01952
									1689.34	0.04449	1689.34	0.0195
									1689.82	0.04453	1689.82	0.0195
									1690.3	0.0446	1690.3	0.01953
									1690.78	0.04472	1690.78	0.01961
									1691.27	0.04489	1691.27	0.01978
									1691.75	0.04512	1691.75	0.02008
									1692.23	0.0454	1692.23	0.02052
									1692.71	0.04572	1692.71	0.02114
									1693.19	0.04605	1693.19	0.02193
									1693.68	0.04639	1693.68	0.02287
									1694.16	0.0467	1694.16	0.02391
									1694.64	0.04698	1694.64	0.02495
									1695.12	0.0472	1695.12	0.02591
									1695.6	0.0474	1695.6	0.02669
									1696.09	0.04757	1696.09	0.02728
									1696.57	0.04772	1696.57	0.02772
									1697.05	0.04781	1697.05	0.0281
									1697.53	0.04777	1697.53	0.02845
									1698.02	0.04752	1698.02	0.02879
									1698.5	0.04695	1698.5	0.02904
									1698.98	0.04597	1698.98	0.02906
									1699.46	0.04456	1699.46	0.02869
									1699.94	0.04284	1699.94	0.02783
									1700.43	0.04101	1700.43	0.02653
									1700.91	0.03926	1700.91	0.02495
									1701.39	0.03769	1701.39	0.02332
									1701.87	0.03627	1701.87	0.02177
									1702.35	0.03494	1702.35	0.02039
									1702.84	0.03361	1702.84	0.01919
									1703.32	0.03222	1703.32	0.01812
									1703.8	0.03075	1703.8	0.01713
									1704.28	0.02921	1704.28	0.01619
									1704.77	0.02767	1704.77	0.01523
									1705.25	0.02618	1705.25	0.01424
									1705.73	0.02478	1705.73	0.01322
									1706.21	0.0235	1706.21	0.0122
									1706.69	0.02236	1706.69	0.01122
									1707.17	0.02135	1707.17	0.01032
									1707.66	0.02045	1707.66	0.00953
									1708.14	0.01966	1708.14	0.00887
									1708.62	0.01896	1708.62	0.00832
									1709.1	0.01834	1709.1	0.00788
									1709.59	0.01778	1709.59	0.00751
									1710.07	0.01725	1710.07	0.00721
									1710.55	0.01676	1710.55	0.00699
									1711.03	0.01631	1711.03	0.00684
									1711.51	0.0159	1711.51	0.00679
									1712	0.01554	1712	0.00684
									1712.48	0.01524	1712.48	0.007
									1712.96	0.01497	1712.96	0.00724
									1713.44	0.01474	1713.44	0.00753
									1713.92	0.01451	1713.92	0.00785
									1714.41	0.01427	1714.41	0.00817
									1714.89	0.01404	1714.89	0.00848
									1715.37	0.0138	1715.37	0.00875
									1715.85	0.01358	1715.85	0.00895
									1716.34	0.01336	1716.34	0.00904
									1716.82	0.01315	1716.82	0.00896
									1717.3	0.01292	1717.3	0.00866
									1717.78	0.01268	1717.78	0.00814
									1718.26	0.01243	1718.26	0.00745
									1718.75	0.01219	1718.75	0.00667
									1719.23	0.01198	1719.23	0.0059
									1719.71	0.01182	1719.71	0.00522
									1720.19	0.01171	1720.19	0.00468
									1720.67	0.01162	1720.67	0.00429
									1721.16	0.01154	1721.16	0.00403
									1721.64	0.01147	1721.64	0.00388
									1722.12	0.01139	1722.12	0.00378
									1722.6	0.0113	1722.6	0.00371
									1723.09	0.01122	1723.09	0.00365
									1723.57	0.01114	1723.57	0.00357
									1724.05	0.01108	1724.05	0.00348
									1724.53	0.01103	1724.53	0.00339
									1725.01	0.01099	1725.01	0.00331
									1725.5	0.01095	1725.5	0.00326
									1725.98	0.0109	1725.98	0.00324
									1726.46	0.01085	1726.46	0.00327
									1726.94	0.01081	1726.94	0.00336
									1727.42	0.01079	1727.42	0.0035
									1727.91	0.01077	1727.91	0.00368
									1728.39	0.01077	1728.39	0.00388
									1728.87	0.01077	1728.87	0.00409
									1729.35	0.01077	1729.35	0.00431
									1729.84	0.01076	1729.84	0.00454
									1730.32	0.01075	1730.32	0.0048
									1730.8	0.01075	1730.8	0.00513
									1731.28	0.01077	1731.28	0.00555
									1731.76	0.01079	1731.76	0.00605
									1732.24	0.0108	1732.24	0.00656
									1732.73	0.0108	1732.73	0.007
									1733.21	0.01075	1733.21	0.00722
									1733.69	0.01066	1733.69	0.00714
									1734.17	0.01055	1734.17	0.00673
									1734.66	0.01046	1734.66	0.0061
									1735.14	0.01039	1735.14	0.0054
									1735.62	0.01037	1735.62	0.00477
									1736.1	0.01038	1736.1	0.0043
									1736.58	0.01041	1736.58	0.00402
									1737.07	0.01044	1737.07	0.00393
									1737.55	0.01046	1737.55	0.00398
									1738.03	0.01047	1738.03	0.00411
									1738.51	0.01046	1738.51	0.00425
									1738.99	0.01043	1738.99	0.00433
									1739.48	0.0104	1739.48	0.00434
									1739.96	0.01038	1739.96	0.00427
									1740.44	0.01035	1740.44	0.00416
									1740.92	0.01032	1740.92	0.00402
									1741.4	0.0103	1741.4	0.0039
									1741.89	0.01028	1741.89	0.00381
									1742.37	0.01027	1742.37	0.00375
									1742.85	0.01027	1742.85	0.00372
									1743.33	0.01027	1743.33	0.00369
									1743.82	0.01029	1743.82	0.00368
									1744.3	0.0103	1744.3	0.00369
									1744.78	0.01031	1744.78	0.00372
									1745.26	0.01031	1745.26	0.00379
									1745.74	0.01031	1745.74	0.00391
									1746.23	0.0103	1746.23	0.00407
									1746.71	0.01031	1746.71	0.00428
									1747.19	0.01032	1747.19	0.0045
									1747.67	0.01034	1747.67	0.00473
									1748.15	0.01035	1748.15	0.00493
									1748.64	0.01036	1748.64	0.00508
									1749.12	0.01035	1749.12	0.00516
									1749.6	0.01033	1749.6	0.00515
									1750.08	0.01029	1750.08	0.00503
									1750.57	0.01024	1750.57	0.0048

## Sheet: Supplementary Fig.5
	Supplementary Fig.5
	PVDF		SNF50-PVDF		SNF50 & washing		SNF50-TMC & washing
	Wavenumbers (cm-1)	Absorbance	Wavenumbers (cm-1)	Absorbance	Wavenumbers (cm-1)	Absorbance	Wavenumbers (cm-1)	Absorbance
	1000.41	0.03366	999.91	0.05696	999.91	0.0702	999.91	0.04174
	1000.89	0.03414	1000.39	0.0573	1000.39	0.07081	1000.39	0.04143
	1001.37	0.03464	1000.87	0.05763	1000.87	0.07141	1000.87	0.04099
	1001.86	0.03522	1001.36	0.05799	1001.36	0.07201	1001.36	0.04047
	1002.34	0.03588	1001.84	0.05837	1001.84	0.07261	1001.84	0.03987
	1002.82	0.03663	1002.32	0.05877	1002.32	0.0732	1002.32	0.03916
	1003.3	0.03745	1002.8	0.0592	1002.8	0.0738	1002.8	0.03831
	1003.78	0.03829	1003.28	0.05965	1003.28	0.07441	1003.28	0.03735
	1004.27	0.03912	1003.77	0.06011	1003.77	0.07502	1003.77	0.03639
	1004.75	0.03989	1004.25	0.06058	1004.25	0.07565	1004.25	0.03556
	1005.23	0.04059	1004.73	0.06105	1004.73	0.07629	1004.73	0.03501
	1005.71	0.04123	1005.21	0.06153	1005.21	0.07695	1005.21	0.03482
	1006.19	0.04183	1005.7	0.06202	1005.7	0.07763	1005.7	0.03498
	1006.68	0.04243	1006.18	0.06253	1006.18	0.07834	1006.18	0.0354
	1007.16	0.04306	1006.66	0.06305	1006.66	0.07908	1006.66	0.03598
	1007.64	0.04372	1007.14	0.0636	1007.14	0.07983	1007.14	0.03662
	1008.12	0.04442	1007.62	0.06417	1007.62	0.08061	1007.62	0.03731
	1008.61	0.04517	1008.11	0.06479	1008.11	0.08142	1008.11	0.03808
	1009.09	0.04598	1008.59	0.06545	1008.59	0.08225	1008.59	0.03903
	1009.57	0.04684	1009.07	0.06618	1009.07	0.08313	1009.07	0.04026
	1010.05	0.04777	1009.55	0.06696	1009.55	0.08406	1009.55	0.04186
	1010.53	0.04878	1010.03	0.06779	1010.03	0.08506	1010.03	0.04385
	1011.01	0.04989	1010.52	0.06865	1010.52	0.08612	1010.52	0.04623
	1011.5	0.05107	1011	0.0695	1011	0.08723	1011	0.04896
	1011.98	0.05231	1011.48	0.07035	1011.48	0.08837	1011.48	0.05197
	1012.46	0.05359	1011.96	0.0712	1011.96	0.08954	1011.96	0.05515
	1012.94	0.05489	1012.45	0.07204	1012.45	0.0907	1012.45	0.05833
	1013.43	0.05618	1012.93	0.07291	1012.93	0.09184	1012.93	0.06128
	1013.91	0.05746	1013.41	0.0738	1013.41	0.09296	1013.41	0.06369
	1014.39	0.05872	1013.89	0.07473	1013.89	0.09406	1013.89	0.06524
	1014.87	0.05998	1014.37	0.07568	1014.37	0.09514	1014.37	0.06559
	1015.35	0.06121	1014.86	0.07665	1014.86	0.09621	1014.86	0.06455
	1015.84	0.06243	1015.34	0.07763	1015.34	0.09729	1015.34	0.06203
	1016.32	0.06362	1015.82	0.0786	1015.82	0.09836	1015.82	0.05818
	1016.8	0.06478	1016.3	0.07959	1016.3	0.09944	1016.3	0.05333
	1017.28	0.06592	1016.78	0.08058	1016.78	0.10053	1016.78	0.04794
	1017.76	0.06702	1017.27	0.0816	1017.27	0.10163	1017.27	0.0425
	1018.25	0.06812	1017.75	0.08264	1017.75	0.10276	1017.75	0.03741
	1018.73	0.06922	1018.23	0.0837	1018.23	0.1039	1018.23	0.03296
	1019.21	0.07034	1018.71	0.08477	1018.71	0.10507	1018.71	0.02934
	1019.69	0.0715	1019.2	0.08583	1019.2	0.10625	1019.2	0.02657
	1020.18	0.07269	1019.68	0.08689	1019.68	0.10745	1019.68	0.0246
	1020.66	0.07393	1020.16	0.08793	1020.16	0.10867	1020.16	0.0233
	1021.14	0.07519	1020.64	0.08895	1020.64	0.10988	1020.64	0.02249
	1021.62	0.07646	1021.12	0.08996	1021.12	0.11108	1021.12	0.02194
	1022.1	0.07772	1021.61	0.09096	1021.61	0.11226	1021.61	0.02151
	1022.59	0.07892	1022.09	0.09195	1022.09	0.11342	1022.09	0.02108
	1023.07	0.08007	1022.57	0.09291	1022.57	0.11454	1022.57	0.02064
	1023.55	0.08116	1023.05	0.09384	1023.05	0.11561	1023.05	0.02026
	1024.03	0.08221	1023.53	0.09475	1023.53	0.11665	1023.53	0.02002
	1024.52	0.08323	1024.02	0.09564	1024.02	0.11766	1024.02	0.01999
	1025	0.08424	1024.5	0.09651	1024.5	0.11863	1024.5	0.02021
	1025.48	0.08523	1024.98	0.09737	1024.98	0.11957	1024.98	0.02064
	1025.96	0.0862	1025.46	0.09821	1025.46	0.12049	1025.46	0.02124
	1026.44	0.0871	1025.94	0.09903	1025.94	0.12136	1025.94	0.02198
	1026.92	0.08791	1026.43	0.09983	1026.43	0.1222	1026.43	0.02287
	1027.41	0.0886	1026.91	0.10059	1026.91	0.12298	1026.91	0.02395
	1027.89	0.0892	1027.39	0.10133	1027.39	0.12371	1027.39	0.02528
	1028.37	0.08972	1027.87	0.10203	1027.87	0.12439	1027.87	0.02686
	1028.85	0.09022	1028.36	0.1027	1028.36	0.12502	1028.36	0.02861
	1029.34	0.09073	1028.84	0.10334	1028.84	0.12563	1028.84	0.03039
	1029.82	0.09129	1029.32	0.10395	1029.32	0.12622	1029.32	0.03194
	1030.3	0.0919	1029.8	0.10454	1029.8	0.12679	1029.8	0.03303
	1030.78	0.09255	1030.28	0.10509	1030.28	0.12737	1030.28	0.03346
	1031.27	0.09323	1030.77	0.10564	1030.77	0.12796	1030.77	0.0332
	1031.75	0.09393	1031.25	0.10618	1031.25	0.12858	1031.25	0.03231
	1032.23	0.09464	1031.73	0.10674	1031.73	0.12923	1031.73	0.03101
	1032.71	0.09538	1032.21	0.10733	1032.21	0.12992	1032.21	0.0296
	1033.19	0.09616	1032.69	0.10796	1032.69	0.13067	1032.69	0.0283
	1033.67	0.09699	1033.18	0.10863	1033.18	0.13146	1033.18	0.0273
	1034.16	0.09787	1033.66	0.10932	1033.66	0.1323	1033.66	0.02668
	1034.64	0.09879	1034.14	0.11004	1034.14	0.13317	1034.14	0.02645
	1035.12	0.09974	1034.62	0.11077	1034.62	0.13407	1034.62	0.02653
	1035.6	0.10075	1035.1	0.11154	1035.1	0.13499	1035.1	0.02682
	1036.09	0.10182	1035.59	0.11234	1035.59	0.13594	1035.59	0.02721
	1036.57	0.10296	1036.07	0.1132	1036.07	0.13692	1036.07	0.02759
	1037.05	0.10418	1036.55	0.11413	1036.55	0.13794	1036.55	0.02788
	1037.53	0.10549	1037.03	0.11511	1037.03	0.13899	1037.03	0.02804
	1038.01	0.10684	1037.52	0.11616	1037.52	0.14007	1037.52	0.02804
	1038.5	0.10821	1038	0.11726	1038	0.1412	1038	0.02793
	1038.98	0.10957	1038.48	0.1184	1038.48	0.14236	1038.48	0.02774
	1039.46	0.11091	1038.96	0.11957	1038.96	0.14357	1038.96	0.02756
	1039.94	0.11224	1039.44	0.12078	1039.44	0.14484	1039.44	0.02746
	1040.42	0.11358	1039.93	0.12202	1039.93	0.14616	1039.93	0.02751
	1040.91	0.11497	1040.41	0.12328	1040.41	0.14754	1040.41	0.02774
	1041.39	0.11644	1040.89	0.12455	1040.89	0.14898	1040.89	0.02814
	1041.87	0.11799	1041.37	0.12583	1041.37	0.15047	1041.37	0.02869
	1042.35	0.11963	1041.85	0.12712	1041.85	0.152	1041.85	0.02932
	1042.84	0.12134	1042.34	0.12842	1042.34	0.15357	1042.34	0.03001
	1043.32	0.1231	1042.82	0.12975	1042.82	0.15516	1042.82	0.03067
	1043.8	0.12491	1043.3	0.13114	1043.3	0.15679	1043.3	0.03128
	1044.28	0.12675	1043.78	0.1326	1043.78	0.15846	1043.78	0.03179
	1044.76	0.12861	1044.27	0.13413	1044.27	0.16017	1044.27	0.03217
	1045.25	0.13047	1044.75	0.13572	1044.75	0.16192	1044.75	0.03243
	1045.73	0.13232	1045.23	0.13734	1045.23	0.16371	1045.23	0.03258
	1046.21	0.13413	1045.71	0.13898	1045.71	0.16552	1045.71	0.03266
	1046.69	0.13592	1046.19	0.1406	1046.19	0.16734	1046.19	0.03272
	1047.17	0.1377	1046.67	0.1422	1046.67	0.16914	1046.67	0.03283
	1047.66	0.13951	1047.16	0.14377	1047.16	0.17093	1047.16	0.03304
	1048.14	0.14138	1047.64	0.14531	1047.64	0.1727	1047.64	0.03337
	1048.62	0.14333	1048.12	0.14683	1048.12	0.17445	1048.12	0.03384
	1049.1	0.14533	1048.6	0.14832	1048.6	0.17617	1048.6	0.0344
	1049.59	0.14734	1049.09	0.14976	1049.09	0.17785	1049.09	0.03501
	1050.07	0.1493	1049.57	0.15115	1049.57	0.17949	1049.57	0.03562
	1050.55	0.15117	1050.05	0.15247	1050.05	0.18105	1050.05	0.03617
	1051.03	0.15291	1050.53	0.15372	1050.53	0.18254	1050.53	0.03663
	1051.51	0.15453	1051.01	0.15491	1051.01	0.18394	1051.01	0.03699
	1052	0.15603	1051.5	0.15605	1051.5	0.18525	1051.5	0.03723
	1052.48	0.15747	1051.98	0.15715	1051.98	0.18646	1051.98	0.03738
	1052.96	0.15885	1052.46	0.15821	1052.46	0.18759	1052.46	0.03745
	1053.44	0.16018	1052.94	0.15923	1052.94	0.18864	1052.94	0.03748
	1053.92	0.16149	1053.42	0.16023	1053.42	0.18962	1053.42	0.0375
	1054.41	0.16277	1053.91	0.16121	1053.91	0.19054	1053.91	0.03752
	1054.89	0.16405	1054.39	0.16218	1054.39	0.19142	1054.39	0.03758
	1055.37	0.16537	1054.87	0.16316	1054.87	0.19228	1054.87	0.03766
	1055.85	0.16674	1055.35	0.16413	1055.35	0.19314	1055.35	0.03776
	1056.34	0.16817	1055.84	0.16509	1055.84	0.19402	1055.84	0.03787
	1056.82	0.16963	1056.32	0.16604	1056.32	0.19493	1056.32	0.03798
	1057.3	0.17109	1056.8	0.16696	1056.8	0.1959	1056.8	0.03806
	1057.78	0.17251	1057.28	0.16786	1057.28	0.19692	1057.28	0.03814
	1058.26	0.17389	1057.76	0.16877	1057.76	0.19801	1057.76	0.03822
	1058.75	0.17525	1058.25	0.16972	1058.25	0.19918	1058.25	0.03833
	1059.23	0.17664	1058.73	0.17076	1058.73	0.20042	1058.73	0.03848
	1059.71	0.17814	1059.21	0.1719	1059.21	0.20175	1059.21	0.03867
	1060.19	0.17979	1059.69	0.17316	1059.69	0.20318	1059.69	0.03889
	1060.67	0.18161	1060.17	0.17455	1060.17	0.2047	1060.17	0.03913
	1061.16	0.18359	1060.66	0.17606	1060.66	0.20633	1060.66	0.03934
	1061.64	0.1857	1061.14	0.17767	1061.14	0.20808	1061.14	0.03952
	1062.12	0.18792	1061.62	0.1794	1061.62	0.20996	1061.62	0.03968
	1062.6	0.19026	1062.1	0.18125	1062.1	0.212	1062.1	0.03982
	1063.09	0.19276	1062.59	0.18325	1062.59	0.21422	1062.59	0.03997
	1063.57	0.19544	1063.07	0.1854	1063.07	0.21662	1063.07	0.04013
	1064.05	0.19834	1063.55	0.18772	1063.55	0.21921	1063.55	0.04029
	1064.53	0.20141	1064.03	0.19018	1064.03	0.22198	1064.03	0.04041
	1065.01	0.20461	1064.51	0.19277	1064.51	0.22492	1064.51	0.04047
	1065.49	0.20785	1065	0.19546	1065	0.228	1065	0.0404
	1065.98	0.21107	1065.48	0.19823	1065.48	0.23122	1065.48	0.04017
	1066.46	0.21423	1065.96	0.20108	1065.96	0.23453	1065.96	0.03979
	1066.94	0.2173	1066.44	0.204	1066.44	0.2379	1066.44	0.03932
	1067.42	0.22028	1066.92	0.20694	1066.92	0.24128	1066.92	0.03893
	1067.91	0.22311	1067.41	0.20985	1067.41	0.24458	1067.41	0.03884
	1068.39	0.22569	1067.89	0.21265	1067.89	0.24768	1067.89	0.03921
	1068.87	0.22787	1068.37	0.21523	1068.37	0.25048	1068.37	0.04
	1069.35	0.22947	1068.85	0.21745	1068.85	0.25284	1068.85	0.04101
	1069.83	0.23033	1069.34	0.2192	1069.34	0.25464	1069.34	0.04204
	1070.32	0.23035	1069.82	0.22037	1069.82	0.2558	1069.82	0.04295
	1070.8	0.2295	1070.3	0.22087	1070.3	0.25623	1070.3	0.04372
	1071.28	0.22779	1070.78	0.22064	1070.78	0.25588	1070.78	0.04434
	1071.76	0.22524	1071.26	0.21963	1071.26	0.25473	1071.26	0.04485
	1072.24	0.2219	1071.74	0.21784	1071.74	0.25277	1071.74	0.04527
	1072.73	0.2178	1072.23	0.21528	1072.23	0.25003	1072.23	0.04566
	1073.21	0.21303	1072.71	0.21202	1072.71	0.24657	1072.71	0.04601
	1073.69	0.20772	1073.19	0.20817	1073.19	0.24251	1073.19	0.04632
	1074.17	0.20203	1073.67	0.20388	1073.67	0.23798	1073.67	0.04656
	1074.66	0.1962	1074.16	0.19928	1074.16	0.23313	1074.16	0.04671
	1075.14	0.19044	1074.64	0.19456	1074.64	0.22812	1074.64	0.04675
	1075.62	0.1849	1075.12	0.18984	1075.12	0.22311	1075.12	0.04667
	1076.1	0.17971	1075.6	0.18523	1075.6	0.21822	1075.6	0.0465
	1076.58	0.17492	1076.08	0.18084	1076.08	0.21355	1076.08	0.04627
	1077.07	0.17053	1076.57	0.17672	1076.57	0.20916	1076.57	0.04603
	1077.55	0.16655	1077.05	0.17292	1077.05	0.20511	1077.05	0.04583
	1078.03	0.16295	1077.53	0.16946	1077.53	0.2014	1077.53	0.04567
	1078.51	0.15973	1078.01	0.16633	1078.01	0.19803	1078.01	0.04556
	1078.99	0.15685	1078.49	0.1635	1078.49	0.19497	1078.49	0.04546
	1079.48	0.15427	1078.98	0.16094	1078.98	0.1922	1078.98	0.04535
	1079.96	0.1519	1079.46	0.15859	1079.46	0.18966	1079.46	0.0452
	1080.44	0.14968	1079.94	0.15638	1079.94	0.1873	1079.94	0.04503
	1080.92	0.14752	1080.42	0.15428	1080.42	0.18508	1080.42	0.04485
	1081.41	0.14539	1080.91	0.15225	1080.91	0.18297	1080.91	0.04471
	1081.89	0.14326	1081.39	0.15028	1081.39	0.18095	1081.39	0.04463
	1082.37	0.14116	1081.87	0.14837	1081.87	0.179	1081.87	0.04464
	1082.85	0.13911	1082.35	0.14653	1082.35	0.17712	1082.35	0.04472
	1083.33	0.13714	1082.83	0.14477	1082.83	0.17533	1082.83	0.04486
	1083.82	0.13529	1083.32	0.1431	1083.32	0.17362	1083.32	0.04501
	1084.3	0.13359	1083.8	0.14154	1083.8	0.17202	1083.8	0.04514
	1084.78	0.13204	1084.28	0.1401	1084.28	0.17053	1084.28	0.04521
	1085.26	0.1307	1084.76	0.13879	1084.76	0.16919	1084.76	0.04522
	1085.74	0.1296	1085.24	0.13763	1085.24	0.168	1085.24	0.04517
	1086.23	0.12874	1085.73	0.13663	1085.73	0.16698	1085.73	0.0451
	1086.71	0.12813	1086.21	0.13576	1086.21	0.16611	1086.21	0.04501
	1087.19	0.12773	1086.69	0.13502	1086.69	0.1654	1086.69	0.04495
	1087.67	0.12747	1087.17	0.13436	1087.17	0.16482	1087.17	0.04492
	1088.15	0.12727	1087.65	0.13378	1087.65	0.16435	1087.65	0.04493
	1088.64	0.12707	1088.14	0.13324	1088.14	0.16397	1088.14	0.04498
	1089.12	0.12683	1088.62	0.13274	1088.62	0.16367	1088.62	0.04505
	1089.6	0.12656	1089.1	0.13231	1089.1	0.16344	1089.1	0.04514
	1090.08	0.1263	1089.58	0.13196	1089.58	0.16329	1089.58	0.04522
	1090.57	0.12611	1090.07	0.13171	1090.07	0.16322	1090.07	0.04527
	1091.05	0.12602	1090.55	0.13159	1090.55	0.16323	1090.55	0.0453
	1091.53	0.12604	1091.03	0.13159	1091.03	0.16332	1091.03	0.0453
	1092.01	0.12618	1091.51	0.13171	1091.51	0.16348	1091.51	0.04526
	1092.49	0.12639	1091.99	0.13192	1091.99	0.1637	1091.99	0.04521
	1092.98	0.12668	1092.48	0.13221	1092.48	0.16398	1092.48	0.04513
	1093.46	0.12703	1092.96	0.13257	1092.96	0.16431	1092.96	0.04504
	1093.94	0.12744	1093.44	0.13296	1093.44	0.1647	1093.44	0.04494
	1094.42	0.12794	1093.92	0.13338	1093.92	0.16513	1093.92	0.04482
	1094.9	0.12851	1094.4	0.13381	1094.4	0.16561	1094.4	0.04468
	1095.39	0.12913	1094.89	0.13425	1094.89	0.16611	1094.89	0.04453
	1095.87	0.12976	1095.37	0.1347	1095.37	0.16665	1095.37	0.04438
	1096.35	0.13038	1095.85	0.13517	1095.85	0.16721	1095.85	0.04424
	1096.83	0.13098	1096.33	0.13566	1096.33	0.16779	1096.33	0.04411
	1097.32	0.13155	1096.82	0.1362	1096.82	0.16841	1096.82	0.04402
	1097.8	0.13214	1097.3	0.13677	1097.3	0.16905	1097.3	0.04395
	1098.28	0.13276	1097.78	0.13736	1097.78	0.16972	1097.78	0.04391
	1098.76	0.13344	1098.26	0.13796	1098.26	0.1704	1098.26	0.04391
	1099.24	0.13416	1098.74	0.13854	1098.74	0.17108	1098.74	0.04393
	1099.73	0.13488	1099.23	0.13908	1099.23	0.17174	1099.23	0.04398
	1100.21	0.13555	1099.71	0.13957	1099.71	0.17238	1099.71	0.04405
	1100.69	0.13613	1100.19	0.14002	1100.19	0.17299	1100.19	0.04414
	1101.17	0.13664	1100.67	0.14045	1100.67	0.17358	1100.67	0.04423
	1101.65	0.13709	1101.15	0.14089	1101.15	0.17417	1101.15	0.04431
	1102.14	0.13755	1101.64	0.14135	1101.64	0.17477	1101.64	0.04436
	1102.62	0.13806	1102.12	0.14183	1102.12	0.17537	1102.12	0.04437
	1103.1	0.13866	1102.6	0.14232	1102.6	0.17599	1102.6	0.04433
	1103.58	0.13935	1103.08	0.14282	1103.08	0.17661	1103.08	0.04426
	1104.07	0.14014	1103.57	0.1433	1103.57	0.17724	1103.57	0.04417
	1104.55	0.141	1104.05	0.14379	1104.05	0.17789	1104.05	0.04409
	1105.03	0.14193	1104.53	0.14428	1104.53	0.17858	1104.53	0.04403
	1105.51	0.14291	1105.01	0.14481	1105.01	0.17931	1105.01	0.04402
	1105.99	0.14394	1105.49	0.14538	1105.49	0.1801	1105.49	0.04406
	1106.48	0.14499	1105.98	0.14601	1105.98	0.18094	1105.98	0.04415
	1106.96	0.14606	1106.46	0.14669	1106.46	0.18182	1106.46	0.04425
	1107.44	0.14709	1106.94	0.14743	1106.94	0.18273	1106.94	0.04438
	1107.92	0.14808	1107.42	0.14821	1107.42	0.18364	1107.42	0.0445
	1108.4	0.14901	1107.9	0.14905	1107.9	0.18457	1107.9	0.04461
	1108.89	0.14991	1108.39	0.14992	1108.39	0.18553	1108.39	0.04472
	1109.37	0.15081	1108.87	0.15084	1108.87	0.18653	1108.87	0.04481
	1109.85	0.15174	1109.35	0.15179	1109.35	0.18757	1109.35	0.0449
	1110.33	0.15272	1109.83	0.15275	1109.83	0.18867	1109.83	0.04498
	1110.82	0.15373	1110.32	0.15372	1110.32	0.18981	1110.32	0.04506
	1111.3	0.15475	1110.8	0.15468	1110.8	0.19097	1110.8	0.04514
	1111.78	0.15574	1111.28	0.15562	1111.28	0.19213	1111.28	0.04522
	1112.26	0.15671	1111.76	0.15654	1111.76	0.19327	1111.76	0.04533
	1112.74	0.15764	1112.24	0.15746	1112.24	0.19438	1112.24	0.04545
	1113.23	0.15858	1112.72	0.15837	1112.72	0.19546	1112.72	0.04561
	1113.71	0.15954	1113.21	0.15925	1113.21	0.19648	1113.21	0.04579
	1114.19	0.16053	1113.69	0.16008	1113.69	0.19743	1113.69	0.04597
	1114.67	0.16149	1114.17	0.16085	1114.17	0.1983	1114.17	0.04616
	1115.15	0.16238	1114.65	0.16152	1114.65	0.19905	1114.65	0.04634
	1115.64	0.16311	1115.14	0.16208	1115.14	0.19966	1115.14	0.0465
	1116.12	0.16363	1115.62	0.16252	1115.62	0.20013	1115.62	0.04665
	1116.6	0.16395	1116.1	0.16285	1116.1	0.20046	1116.1	0.04679
	1117.08	0.16408	1116.58	0.16309	1116.58	0.20067	1116.58	0.04694
	1117.57	0.16408	1117.06	0.16324	1117.06	0.20076	1117.06	0.04711
	1118.05	0.16401	1117.55	0.16331	1117.55	0.20078	1117.55	0.04729
	1118.53	0.16391	1118.03	0.1633	1118.03	0.20072	1118.03	0.04749
	1119.01	0.1638	1118.51	0.16322	1118.51	0.20061	1118.51	0.0477
	1119.49	0.16369	1118.99	0.16308	1118.99	0.20046	1118.99	0.04791
	1119.97	0.1636	1119.47	0.1629	1119.47	0.20031	1119.47	0.04812
	1120.46	0.16357	1119.96	0.16272	1119.96	0.20017	1119.96	0.04832
	1120.94	0.16361	1120.44	0.16256	1120.44	0.20007	1120.44	0.04851
	1121.42	0.16375	1120.92	0.16245	1120.92	0.20004	1120.92	0.0487
	1121.9	0.16399	1121.4	0.16241	1121.4	0.20009	1121.4	0.04888
	1122.39	0.16431	1121.88	0.16243	1121.88	0.20024	1121.88	0.04906
	1122.87	0.1647	1122.37	0.16254	1122.37	0.20049	1122.37	0.04922
	1123.35	0.16514	1122.85	0.16273	1122.85	0.20085	1122.85	0.04938
	1123.83	0.16564	1123.33	0.16304	1123.33	0.20135	1123.33	0.04952
	1124.32	0.16627	1123.81	0.16347	1123.81	0.20198	1123.81	0.04965
	1124.8	0.16708	1124.3	0.16404	1124.3	0.20276	1124.3	0.04978
	1125.28	0.16812	1124.78	0.16477	1124.78	0.20368	1124.78	0.04992
	1125.76	0.1694	1125.26	0.16564	1125.26	0.20476	1125.26	0.05006
	1126.24	0.17089	1125.74	0.16666	1125.74	0.20598	1125.74	0.05022
	1126.72	0.17252	1126.22	0.16781	1126.22	0.20734	1126.22	0.05039
	1127.21	0.17422	1126.71	0.1691	1126.71	0.20885	1126.71	0.05058
	1127.69	0.17595	1127.19	0.17053	1127.19	0.21049	1127.19	0.05078
	1128.17	0.17771	1127.67	0.1721	1127.67	0.21228	1127.67	0.05098
	1128.65	0.17954	1128.15	0.1738	1128.15	0.21421	1128.15	0.0512
	1129.14	0.18149	1128.63	0.17561	1128.63	0.21624	1128.63	0.05145
	1129.62	0.18361	1129.12	0.17749	1129.12	0.21835	1129.12	0.05171
	1130.1	0.18587	1129.6	0.17939	1129.6	0.22048	1129.6	0.05201
	1130.58	0.18819	1130.08	0.18127	1130.08	0.22257	1130.08	0.05231
	1131.06	0.19049	1130.56	0.1831	1130.56	0.22458	1130.56	0.05262
	1131.55	0.19267	1131.05	0.18484	1131.05	0.22649	1131.05	0.05292
	1132.03	0.1947	1131.53	0.18649	1131.53	0.22827	1131.53	0.05319
	1132.51	0.19659	1132.01	0.18803	1132.01	0.22993	1132.01	0.05344
	1132.99	0.1984	1132.49	0.18945	1132.49	0.23146	1132.49	0.05369
	1133.47	0.20018	1132.97	0.19075	1132.97	0.23287	1132.97	0.05396
	1133.96	0.20198	1133.46	0.19193	1133.46	0.23416	1133.46	0.0543
	1134.44	0.20382	1133.94	0.193	1133.94	0.23535	1133.94	0.05471
	1134.92	0.20567	1134.42	0.194	1134.42	0.23647	1134.42	0.05522
	1135.4	0.20755	1134.9	0.19496	1134.9	0.23756	1134.9	0.05578
	1135.88	0.20946	1135.38	0.19595	1135.38	0.23867	1135.38	0.05636
	1136.37	0.21145	1135.87	0.19701	1135.87	0.23984	1135.87	0.0569
	1136.85	0.21355	1136.35	0.19817	1136.35	0.24112	1136.35	0.05734
	1137.33	0.2158	1136.83	0.19944	1136.83	0.24252	1136.83	0.05764
	1137.81	0.2182	1137.31	0.20083	1137.31	0.24405	1137.31	0.0578
	1138.3	0.22072	1137.8	0.20235	1137.8	0.24569	1137.8	0.05781
	1138.78	0.22332	1138.28	0.204	1138.28	0.24746	1138.28	0.05771
	1139.26	0.22596	1138.76	0.2058	1138.76	0.24936	1138.76	0.05754
	1139.74	0.22865	1139.24	0.20775	1139.24	0.25139	1139.24	0.05734
	1140.22	0.23141	1139.72	0.20987	1139.72	0.2536	1139.72	0.05713
	1140.71	0.2343	1140.21	0.21215	1140.21	0.25599	1140.21	0.05692
	1141.19	0.23736	1140.69	0.21457	1140.69	0.25856	1140.69	0.05672
	1141.67	0.24058	1141.17	0.21711	1141.17	0.26131	1141.17	0.05653
	1142.15	0.24392	1141.65	0.21975	1141.65	0.26421	1141.65	0.05635
	1142.63	0.24734	1142.13	0.22247	1142.13	0.26723	1142.13	0.05618
	1143.12	0.25078	1142.62	0.22527	1142.62	0.27037	1142.62	0.05601
	1143.6	0.25422	1143.1	0.22816	1143.1	0.2736	1143.1	0.05584
	1144.08	0.25768	1143.58	0.23115	1143.58	0.27692	1143.58	0.05569
	1144.56	0.26118	1144.06	0.23423	1144.06	0.28032	1144.06	0.05555
	1145.05	0.26474	1144.55	0.23738	1144.55	0.28379	1144.55	0.05541
	1145.53	0.26832	1145.03	0.24059	1145.03	0.28731	1145.03	0.05529
	1146.01	0.27185	1145.51	0.24383	1145.51	0.29087	1145.51	0.05518
	1146.49	0.27525	1145.99	0.2471	1145.99	0.29446	1145.99	0.05507
	1146.97	0.27846	1146.47	0.2504	1146.47	0.29808	1146.47	0.05495
	1147.46	0.28148	1146.96	0.25374	1146.96	0.30173	1146.96	0.05481
	1147.94	0.28436	1147.44	0.25712	1147.44	0.30543	1147.44	0.05464
	1148.42	0.28715	1147.92	0.26052	1147.92	0.30917	1147.92	0.05445
	1148.9	0.28991	1148.4	0.26393	1148.4	0.31293	1148.4	0.05423
	1149.38	0.29263	1148.88	0.26731	1148.88	0.31669	1148.88	0.05399
	1149.87	0.29524	1149.37	0.27065	1149.37	0.32042	1149.37	0.05376
	1150.35	0.29769	1149.85	0.27393	1149.85	0.32412	1149.85	0.05354
	1150.83	0.29993	1150.33	0.27717	1150.33	0.32777	1150.33	0.05335
	1151.31	0.30195	1150.81	0.28039	1150.81	0.33139	1150.81	0.05319
	1151.8	0.30384	1151.3	0.28361	1151.3	0.335	1151.3	0.05307
	1152.28	0.30566	1151.78	0.28685	1151.78	0.33863	1151.78	0.05299
	1152.76	0.30752	1152.26	0.29009	1152.26	0.34228	1152.26	0.05296
	1153.24	0.30945	1152.74	0.29335	1152.74	0.34596	1152.74	0.053
	1153.72	0.31146	1153.22	0.29664	1153.22	0.34969	1153.22	0.0531
	1154.21	0.31355	1153.7	0.29996	1153.7	0.35348	1153.7	0.05329
	1154.69	0.31574	1154.19	0.30336	1154.19	0.35735	1154.19	0.05359
	1155.17	0.3181	1154.67	0.30688	1154.67	0.36133	1154.67	0.05401
	1155.65	0.32072	1155.15	0.31054	1155.15	0.36543	1155.15	0.05458
	1156.13	0.3237	1155.63	0.31435	1155.63	0.36966	1155.63	0.05533
	1156.62	0.32706	1156.12	0.31828	1156.12	0.37402	1156.12	0.05628
	1157.1	0.33077	1156.6	0.32232	1156.6	0.37848	1156.6	0.05748
	1157.58	0.33471	1157.08	0.32644	1157.08	0.38302	1157.08	0.05896
	1158.06	0.33874	1157.56	0.33064	1157.56	0.38763	1157.56	0.0608
	1158.55	0.34277	1158.04	0.3349	1158.04	0.39229	1158.04	0.06306
	1159.03	0.34676	1158.53	0.33924	1158.53	0.39702	1158.53	0.06584
	1159.51	0.35076	1159.01	0.34364	1159.01	0.4018	1159.01	0.06923
	1159.99	0.35487	1159.49	0.3481	1159.49	0.40663	1159.49	0.07332
	1160.47	0.35917	1159.97	0.35256	1159.97	0.41148	1159.97	0.07813
	1160.96	0.36369	1160.45	0.35699	1160.45	0.41632	1160.45	0.08359
	1161.44	0.36837	1160.94	0.36137	1160.94	0.42113	1160.94	0.08949
	1161.92	0.37315	1161.42	0.3657	1161.42	0.42589	1161.42	0.09546
	1162.4	0.37795	1161.9	0.36999	1161.9	0.43062	1161.9	0.101
	1162.88	0.38275	1162.38	0.37426	1162.38	0.43531	1162.38	0.10552
	1163.37	0.38759	1162.87	0.3785	1162.87	0.43997	1162.87	0.10845
	1163.85	0.39252	1163.35	0.3827	1163.35	0.44456	1163.35	0.10936
	1164.33	0.39755	1163.83	0.38682	1163.83	0.44905	1163.83	0.10806
	1164.81	0.40262	1164.31	0.3908	1164.31	0.45337	1164.31	0.10468
	1165.3	0.40761	1164.79	0.39462	1164.79	0.45745	1164.79	0.0996
	1165.78	0.41236	1165.28	0.39826	1165.28	0.46125	1165.28	0.09339
	1166.26	0.41678	1165.76	0.40172	1165.76	0.46475	1165.76	0.08671
	1166.74	0.42085	1166.24	0.40503	1166.24	0.46795	1166.24	0.08013
	1167.22	0.42464	1166.72	0.40817	1166.72	0.47085	1166.72	0.07408
	1167.71	0.42826	1167.2	0.41109	1167.2	0.47347	1167.2	0.06885
	1168.19	0.43175	1167.69	0.41375	1167.69	0.47577	1167.69	0.06451
	1168.67	0.43509	1168.17	0.41606	1168.17	0.47773	1168.17	0.06104
	1169.15	0.43814	1168.65	0.41797	1168.65	0.47931	1168.65	0.05832
	1169.63	0.44075	1169.13	0.41944	1169.13	0.48048	1169.13	0.0562
	1170.12	0.44284	1169.62	0.42049	1169.62	0.48122	1169.62	0.05456
	1170.6	0.44439	1170.1	0.42114	1170.1	0.48154	1170.1	0.05328
	1171.08	0.44553	1170.58	0.42141	1170.58	0.48143	1170.58	0.05226
	1171.56	0.44639	1171.06	0.42131	1171.06	0.48091	1171.06	0.05146
	1172.05	0.44709	1171.54	0.42084	1171.54	0.47996	1171.54	0.05083
	1172.53	0.44763	1172.03	0.41998	1172.03	0.47859	1172.03	0.05033
	1173.01	0.44796	1172.51	0.41875	1172.51	0.47681	1172.51	0.04993
	1173.49	0.44799	1172.99	0.41717	1172.99	0.47466	1172.99	0.04956
	1173.97	0.4477	1173.47	0.4153	1173.47	0.47219	1173.47	0.04915
	1174.46	0.44716	1173.95	0.41321	1173.95	0.46949	1173.95	0.04861
	1174.94	0.44652	1174.44	0.41094	1174.44	0.46663	1174.44	0.04786
	1175.42	0.44599	1174.92	0.40855	1174.92	0.46367	1174.92	0.04684
	1175.9	0.44567	1175.4	0.40606	1175.4	0.46064	1175.4	0.04552
	1176.38	0.44556	1175.88	0.4035	1175.88	0.45754	1175.88	0.04393
	1176.87	0.44555	1176.37	0.40088	1176.37	0.45439	1176.37	0.04211
	1177.35	0.44545	1176.85	0.39821	1176.85	0.45116	1176.85	0.04016
	1177.83	0.4451	1177.33	0.3955	1177.33	0.44786	1177.33	0.03819
	1178.31	0.44438	1177.81	0.39275	1177.81	0.44447	1177.81	0.03629
	1178.8	0.44324	1178.29	0.38989	1178.29	0.44095	1178.29	0.03455
	1179.28	0.44164	1178.78	0.38688	1178.78	0.43726	1178.78	0.03304
	1179.76	0.43947	1179.26	0.38363	1179.26	0.43335	1179.26	0.03179
	1180.24	0.43656	1179.74	0.38007	1179.74	0.42917	1179.74	0.03082
	1180.72	0.43271	1180.22	0.37616	1180.22	0.42469	1180.22	0.03013
	1181.2	0.42777	1180.7	0.37189	1180.7	0.41991	1180.7	0.02971
	1181.69	0.4217	1181.19	0.36731	1181.19	0.41485	1181.19	0.02954
	1182.17	0.41465	1181.67	0.36247	1181.67	0.40957	1181.67	0.02959
	1182.65	0.40687	1182.15	0.35744	1182.15	0.40413	1182.15	0.02981
	1183.13	0.39867	1182.63	0.35228	1182.63	0.39859	1182.63	0.03018
	1183.62	0.39033	1183.11	0.34703	1183.11	0.39299	1183.11	0.03066
	1184.1	0.38202	1183.6	0.34176	1183.6	0.38737	1183.6	0.03124
	1184.58	0.37381	1184.08	0.3365	1184.08	0.38177	1184.08	0.03194
	1185.06	0.36574	1184.56	0.33132	1184.56	0.37624	1184.56	0.03277
	1185.54	0.35788	1185.04	0.32624	1185.04	0.37081	1185.04	0.03375
	1186.03	0.35031	1185.53	0.32131	1185.53	0.36553	1185.53	0.03489
	1186.51	0.34314	1186.01	0.31654	1186.01	0.36044	1186.01	0.03622
	1186.99	0.33646	1186.49	0.31193	1186.49	0.35554	1186.49	0.03773
	1187.47	0.33031	1186.97	0.30747	1186.97	0.35083	1186.97	0.03942
	1187.95	0.32464	1187.45	0.30315	1187.45	0.34631	1187.45	0.04128
	1188.44	0.31934	1187.94	0.29899	1187.94	0.34194	1187.94	0.04331
	1188.92	0.31429	1188.42	0.29501	1188.42	0.33772	1188.42	0.04551
	1189.4	0.30942	1188.9	0.2912	1188.9	0.33364	1188.9	0.0479
	1189.88	0.30473	1189.38	0.2876	1189.38	0.32969	1189.38	0.05049
	1190.37	0.30025	1189.86	0.28417	1189.86	0.32589	1189.86	0.0533
	1190.85	0.29605	1190.35	0.28091	1190.35	0.32222	1190.35	0.05638
	1191.33	0.29215	1190.83	0.27777	1190.83	0.3187	1190.83	0.05974
	1191.81	0.28854	1191.31	0.27475	1191.31	0.3153	1191.31	0.06341
	1192.29	0.28512	1191.79	0.27182	1191.79	0.31202	1191.79	0.06736
	1192.78	0.28183	1192.28	0.269	1192.28	0.30886	1192.28	0.07153
	1193.26	0.2786	1192.76	0.26629	1192.76	0.30581	1192.76	0.0758
	1193.74	0.27544	1193.24	0.26371	1193.24	0.30288	1193.24	0.07994
	1194.22	0.2724	1193.72	0.26125	1193.72	0.30007	1193.72	0.08368
	1194.7	0.26952	1194.2	0.2589	1194.2	0.29738	1194.2	0.08676
	1195.19	0.26686	1194.68	0.25663	1194.68	0.2948	1194.68	0.08892
	1195.67	0.26441	1195.17	0.25442	1195.17	0.29233	1195.17	0.09003
	1196.15	0.26214	1195.65	0.25228	1195.65	0.28995	1195.65	0.0901
	1196.63	0.26	1196.13	0.25019	1196.13	0.28765	1196.13	0.0893
	1197.12	0.25795	1196.61	0.24819	1196.61	0.28543	1196.61	0.08786
	1197.6	0.25601	1197.1	0.24627	1197.1	0.28329	1197.1	0.08612
	1198.08	0.2542	1197.58	0.24445	1197.58	0.28121	1197.58	0.08436
	1198.56	0.25258	1198.06	0.24272	1198.06	0.27921	1198.06	0.08281
	1199.04	0.25117	1198.54	0.24107	1198.54	0.27726	1198.54	0.0816
	1199.53	0.24995	1199.02	0.23951	1199.02	0.27538	1199.02	0.08079
	1200.01	0.24888	1199.51	0.23802	1199.51	0.27356	1199.51	0.08035
	1200.49	0.2479	1199.99	0.23664	1199.99	0.27182	1199.99	0.08025
	1200.97	0.24698	1200.47	0.23536	1200.47	0.27017	1200.47	0.08042
	1201.45	0.24612	1200.95	0.23421	1200.95	0.26861	1200.95	0.08081
	1201.94	0.24537	1201.43	0.23316	1201.43	0.26716	1201.43	0.08138
	1202.42	0.24476	1201.92	0.23221	1201.92	0.2658	1201.92	0.08209
	1202.9	0.24431	1202.4	0.23132	1202.4	0.26451	1202.4	0.08289
	1203.38	0.244	1202.88	0.23047	1202.88	0.26328	1202.88	0.08376
	1203.87	0.24379	1203.36	0.22965	1203.36	0.2621	1203.36	0.08467
	1204.35	0.24362	1203.85	0.22887	1203.85	0.26098	1203.85	0.08561
	1204.83	0.24345	1204.33	0.22814	1204.33	0.25993	1204.33	0.08661
	1205.31	0.24332	1204.81	0.22748	1204.81	0.25897	1204.81	0.08768
	1205.79	0.24325	1205.29	0.22689	1205.29	0.2581	1205.29	0.08888
	1206.28	0.24333	1205.77	0.22639	1205.77	0.25732	1205.77	0.09025
	1206.76	0.24358	1206.26	0.22595	1206.26	0.25662	1206.26	0.09182
	1207.24	0.244	1206.74	0.22558	1206.74	0.25598	1206.74	0.09358
	1207.72	0.24454	1207.22	0.22528	1207.22	0.25539	1207.22	0.09555
	1208.2	0.24515	1207.7	0.22505	1207.7	0.25485	1207.7	0.09767
	1208.69	0.24577	1208.18	0.2249	1208.18	0.25436	1208.18	0.09989
	1209.17	0.2464	1208.67	0.22483	1208.67	0.25394	1208.67	0.10212
	1209.65	0.24703	1209.15	0.22483	1209.15	0.25358	1209.15	0.10425
	1210.13	0.2477	1209.63	0.22489	1209.63	0.25329	1209.63	0.10616
	1210.62	0.24838	1210.11	0.22496	1210.11	0.25305	1210.11	0.1077
	1211.1	0.249	1210.6	0.22502	1210.6	0.25284	1210.6	0.10877
	1211.58	0.24944	1211.08	0.22505	1211.08	0.25262	1211.08	0.1093
	1212.06	0.24959	1211.56	0.22502	1211.56	0.25236	1211.56	0.10926
	1212.54	0.24934	1212.04	0.22493	1212.04	0.25202	1212.04	0.10872
	1213.03	0.24864	1212.52	0.22476	1212.52	0.2516	1212.52	0.10778
	1213.51	0.24751	1213.01	0.22448	1213.01	0.25108	1213.01	0.10659
	1213.99	0.24599	1213.49	0.22407	1213.49	0.25043	1213.49	0.1053
	1214.47	0.24413	1213.97	0.22351	1213.97	0.24965	1213.97	0.10405
	1214.95	0.24194	1214.45	0.22278	1214.45	0.24873	1214.45	0.10296
	1215.44	0.23941	1214.93	0.22189	1214.93	0.24768	1214.93	0.10209
	1215.92	0.23653	1215.42	0.22084	1215.42	0.2465	1215.42	0.1015
	1216.4	0.23333	1215.9	0.21966	1215.9	0.24522	1215.9	0.10122
	1216.88	0.22985	1216.38	0.21839	1216.38	0.24388	1216.38	0.10124
	1217.37	0.22619	1216.86	0.21704	1216.86	0.2425	1216.86	0.10158
	1217.85	0.22245	1217.35	0.21563	1217.35	0.24111	1217.35	0.10224
	1218.33	0.21874	1217.83	0.21419	1217.83	0.23974	1217.83	0.10321
	1218.81	0.2151	1218.31	0.21275	1218.31	0.23841	1218.31	0.10452
	1219.29	0.21156	1218.79	0.21135	1218.79	0.23715	1218.79	0.10617
	1219.78	0.20813	1219.27	0.21005	1219.27	0.23598	1219.27	0.10816
	1220.26	0.20485	1219.76	0.2089	1219.76	0.23496	1219.76	0.11049
	1220.74	0.20177	1220.24	0.20793	1220.24	0.23411	1220.24	0.11316
	1221.22	0.19894	1220.72	0.20719	1220.72	0.23349	1220.72	0.11615
	1221.7	0.19642	1221.2	0.20667	1221.2	0.23313	1221.2	0.1194
	1222.19	0.19426	1221.68	0.2064	1221.68	0.23305	1221.68	0.12287
	1222.67	0.19243	1222.17	0.20638	1222.17	0.23327	1222.17	0.12648
	1223.15	0.19094	1222.65	0.20665	1222.65	0.23381	1222.65	0.13019
	1223.63	0.18974	1223.13	0.20723	1223.13	0.23467	1223.13	0.13392
	1224.11	0.18883	1223.61	0.20815	1223.61	0.23586	1223.61	0.13765
	1224.6	0.18822	1224.09	0.20943	1224.09	0.23737	1224.09	0.14135
	1225.08	0.18793	1224.58	0.21107	1224.58	0.23921	1224.58	0.14499
	1225.56	0.188	1225.06	0.21302	1225.06	0.24134	1225.06	0.14857
	1226.04	0.18842	1225.54	0.21525	1225.54	0.24374	1225.54	0.15208
	1226.53	0.18916	1226.02	0.2177	1226.02	0.24636	1226.02	0.15554
	1227.01	0.19015	1226.51	0.22031	1226.51	0.24915	1226.51	0.15897
	1227.49	0.19131	1226.99	0.22304	1226.99	0.25206	1226.99	0.16243
	1227.97	0.19257	1227.47	0.22585	1227.47	0.25503	1227.47	0.16599
	1228.45	0.19389	1227.95	0.22866	1227.95	0.25797	1227.95	0.16977
	1228.94	0.19525	1228.43	0.2314	1228.43	0.2608	1228.43	0.17387
	1229.42	0.19661	1228.91	0.23397	1228.91	0.26341	1228.91	0.17839
	1229.9	0.19794	1229.4	0.23626	1229.4	0.26568	1229.4	0.18337
	1230.38	0.19914	1229.88	0.23818	1229.88	0.26752	1229.88	0.18875
	1230.86	0.2001	1230.36	0.23964	1230.36	0.26886	1230.36	0.19439
	1231.35	0.2007	1230.84	0.24059	1230.84	0.26963	1230.84	0.20005
	1231.83	0.20085	1231.33	0.24101	1231.33	0.26982	1231.33	0.2054
	1232.31	0.20049	1231.81	0.24087	1231.81	0.26942	1231.81	0.21012
	1232.79	0.19964	1232.29	0.24019	1232.29	0.26844	1232.29	0.21391
	1233.28	0.19836	1232.77	0.23898	1232.77	0.26693	1232.77	0.21658
	1233.76	0.19671	1233.26	0.23727	1233.26	0.26491	1233.26	0.2181
	1234.24	0.19474	1233.74	0.23511	1233.74	0.26246	1233.74	0.21859
	1234.72	0.19249	1234.22	0.23256	1234.22	0.25965	1234.22	0.21831
	1235.2	0.19	1234.7	0.22971	1234.7	0.25656	1234.7	0.21759
	1235.68	0.18729	1235.18	0.22665	1235.18	0.25329	1235.18	0.21676
	1236.17	0.18443	1235.66	0.22344	1235.66	0.24991	1235.66	0.21607
	1236.65	0.1815	1236.15	0.22016	1236.15	0.24648	1236.15	0.21568
	1237.13	0.17856	1236.63	0.21683	1236.63	0.24306	1236.63	0.21559
	1237.61	0.17567	1237.11	0.21348	1237.11	0.23966	1237.11	0.21568
	1238.1	0.17286	1237.59	0.21016	1237.59	0.23631	1237.59	0.21577
	1238.58	0.17015	1238.08	0.20688	1238.08	0.23302	1238.08	0.21559
	1239.06	0.16754	1238.56	0.20368	1238.56	0.22981	1238.56	0.21492
	1239.54	0.16502	1239.04	0.2006	1239.04	0.22672	1239.04	0.21352
	1240.02	0.16262	1239.52	0.19767	1239.52	0.22377	1239.52	0.21125
	1240.51	0.16035	1240	0.19489	1240	0.22097	1240	0.20805
	1240.99	0.15822	1240.49	0.19226	1240.49	0.21833	1240.49	0.20392
	1241.47	0.15621	1240.97	0.18978	1240.97	0.21584	1240.97	0.19899
	1241.95	0.15431	1241.45	0.18743	1241.45	0.21348	1241.45	0.19342
	1242.43	0.15248	1241.93	0.18522	1241.93	0.21124	1241.93	0.18742
	1242.92	0.15068	1242.41	0.18314	1242.41	0.20911	1242.41	0.18123
	1243.4	0.14891	1242.9	0.18119	1242.9	0.20708	1242.9	0.17503
	1243.88	0.14718	1243.38	0.17937	1243.38	0.20515	1243.38	0.16896
	1244.36	0.14553	1243.86	0.17767	1243.86	0.2033	1243.86	0.1631
	1244.85	0.14399	1244.34	0.17605	1244.34	0.20153	1244.34	0.15746
	1245.33	0.14257	1244.83	0.1745	1244.83	0.1998	1244.83	0.15203
	1245.81	0.14124	1245.31	0.17299	1245.31	0.1981	1245.31	0.14677
	1246.29	0.13997	1245.79	0.17149	1245.79	0.19641	1245.79	0.14165
	1246.77	0.13869	1246.27	0.17	1246.27	0.19472	1246.27	0.13669
	1247.26	0.13737	1246.75	0.16851	1246.75	0.19306	1246.75	0.1319
	1247.74	0.136	1247.24	0.16701	1247.24	0.19141	1247.24	0.12734
	1248.22	0.13458	1247.72	0.16551	1247.72	0.18979	1247.72	0.12308
	1248.7	0.13314	1248.2	0.16399	1248.2	0.18819	1248.2	0.11919
	1249.18	0.13168	1248.68	0.16245	1248.68	0.18661	1248.68	0.11575
	1249.67	0.13021	1249.16	0.16089	1249.16	0.18502	1249.16	0.11284
	1250.15	0.12872	1249.65	0.15932	1249.65	0.18342	1249.65	0.11053
	1250.63	0.12717	1250.13	0.15774	1250.13	0.18179	1250.13	0.10885
	1251.11	0.12555	1250.61	0.15618	1250.61	0.18013	1250.61	0.1078
	1251.6	0.12387	1251.09	0.15464	1251.09	0.17845	1251.09	0.10733
	1252.08	0.12212	1251.58	0.15309	1251.58	0.17674	1251.58	0.10736
	1252.56	0.12031	1252.06	0.15153	1252.06	0.175	1252.06	0.10776
	1253.04	0.11847	1252.54	0.14993	1252.54	0.17323	1252.54	0.10836
	1253.52	0.11659	1253.02	0.14829	1253.02	0.17143	1253.02	0.10903
	1254.01	0.11465	1253.5	0.14659	1253.5	0.1696	1253.5	0.10961
	1254.49	0.11266	1253.98	0.14486	1253.98	0.16774	1253.98	0.11003
	1254.97	0.11063	1254.47	0.14309	1254.47	0.16586	1254.47	0.11022
	1255.45	0.10858	1254.95	0.14131	1254.95	0.16399	1254.95	0.11017
	1255.93	0.10657	1255.43	0.13953	1255.43	0.16214	1255.43	0.10992
	1256.42	0.10463	1255.91	0.13776	1255.91	0.16031	1255.91	0.1095
	1256.9	0.10278	1256.4	0.13599	1256.4	0.15851	1256.4	0.109
	1257.38	0.10104	1256.88	0.13425	1256.88	0.15673	1256.88	0.10851
	1257.86	0.0994	1257.36	0.13255	1257.36	0.15496	1257.36	0.1081
	1258.35	0.09784	1257.84	0.13091	1257.84	0.15321	1257.84	0.10787
	1258.83	0.09633	1258.33	0.12935	1258.33	0.15148	1258.33	0.10792
	1259.31	0.09486	1258.81	0.12787	1258.81	0.14979	1258.81	0.10833
	1259.79	0.09342	1259.29	0.12647	1259.29	0.14817	1259.29	0.10916
	1260.27	0.09203	1259.77	0.12514	1259.77	0.14663	1259.77	0.1105
	1260.76	0.09069	1260.25	0.12385	1260.25	0.14519	1260.25	0.11242
	1261.24	0.08941	1260.73	0.12261	1260.73	0.14386	1260.73	0.115
	1261.72	0.0882	1261.22	0.12142	1261.22	0.14263	1261.22	0.1183
	1262.2	0.08706	1261.7	0.12029	1261.7	0.1415	1261.7	0.12242
	1262.68	0.08601	1262.18	0.11925	1262.18	0.14047	1262.18	0.12741
	1263.17	0.08506	1262.66	0.1183	1262.66	0.13952	1262.66	0.13336
	1263.65	0.08421	1263.15	0.11746	1263.15	0.13867	1263.15	0.14033
	1264.13	0.08348	1263.63	0.1167	1263.63	0.1379	1263.63	0.14839
	1264.61	0.08286	1264.11	0.11602	1264.11	0.13723	1264.11	0.1576
	1265.1	0.08234	1264.59	0.1154	1264.59	0.13665	1264.59	0.16803
	1265.58	0.0819	1265.07	0.11484	1265.07	0.13619	1265.07	0.17977
	1266.06	0.08154	1265.56	0.11434	1265.56	0.13585	1265.56	0.19285
	1266.54	0.08125	1266.04	0.11391	1266.04	0.13564	1266.04	0.20733
	1267.02	0.08103	1266.52	0.11356	1266.52	0.13556	1266.52	0.22317
	1267.51	0.0809	1267	0.1133	1267	0.13558	1267	0.2403
	1267.99	0.08084	1267.48	0.11312	1267.48	0.13568	1267.48	0.25852
	1268.47	0.08087	1267.97	0.11301	1267.97	0.13585	1267.97	0.27757
	1268.95	0.08096	1268.45	0.11296	1268.45	0.13604	1268.45	0.29715
	1269.43	0.0811	1268.93	0.11295	1268.93	0.13624	1268.93	0.31683
	1269.92	0.08129	1269.41	0.11297	1269.41	0.13644	1269.41	0.3362
	1270.4	0.08151	1269.89	0.11302	1269.89	0.13665	1269.89	0.3548
	1270.88	0.08178	1270.38	0.11309	1270.38	0.13688	1270.38	0.37219
	1271.36	0.08208	1270.86	0.11317	1270.86	0.13711	1270.86	0.38792
	1271.85	0.0824	1271.34	0.11327	1271.34	0.13734	1271.34	0.40158
	1272.33	0.08273	1271.82	0.11335	1271.82	0.13754	1271.82	0.41286
	1272.81	0.08303	1272.31	0.1134	1272.31	0.1377	1272.31	0.42154
	1273.29	0.08326	1272.79	0.11341	1272.79	0.1378	1272.79	0.42757
	1273.77	0.08337	1273.27	0.11337	1273.27	0.13781	1273.27	0.43108
	1274.26	0.08336	1273.75	0.11326	1273.75	0.13774	1273.75	0.43229
	1274.74	0.0832	1274.23	0.11307	1274.23	0.13759	1274.23	0.43153
	1275.22	0.08291	1274.72	0.11279	1274.72	0.13735	1274.72	0.42913
	1275.7	0.0825	1275.2	0.11239	1275.2	0.137	1275.2	0.42535
	1276.18	0.08199	1275.68	0.11187	1275.68	0.13655	1275.68	0.42044
	1276.67	0.08139	1276.16	0.11122	1276.16	0.13596	1276.16	0.41456
	1277.15	0.08069	1276.64	0.11045	1276.64	0.13525	1276.64	0.40784
	1277.63	0.07992	1277.13	0.10957	1277.13	0.13441	1277.13	0.40039
	1278.11	0.07907	1277.61	0.10859	1277.61	0.13347	1277.61	0.39228
	1278.59	0.07815	1278.09	0.10752	1278.09	0.13243	1278.09	0.38356
	1279.08	0.07716	1278.57	0.10638	1278.57	0.13132	1278.57	0.37427
	1279.56	0.0761	1279.06	0.10517	1279.06	0.13013	1279.06	0.36442
	1280.04	0.07497	1279.54	0.10387	1279.54	0.12887	1279.54	0.35404
	1280.52	0.07377	1280.02	0.10251	1280.02	0.12751	1280.02	0.34319
	1281.01	0.07249	1280.5	0.10108	1280.5	0.12606	1280.5	0.33197
	1281.49	0.07114	1280.98	0.09959	1280.98	0.12452	1280.98	0.3205
	1281.97	0.06973	1281.47	0.09807	1281.47	0.1229	1281.47	0.30891
	1282.45	0.0683	1281.95	0.09651	1281.95	0.12122	1281.95	0.29731
	1282.93	0.06686	1282.43	0.09491	1282.43	0.11952	1282.43	0.28577
	1283.42	0.06544	1282.91	0.0933	1282.91	0.11781	1282.91	0.27433
	1283.9	0.06405	1283.39	0.09167	1283.39	0.11611	1283.39	0.263
	1284.38	0.06268	1283.88	0.09002	1283.88	0.11443	1283.88	0.25176
	1284.86	0.06134	1284.36	0.08839	1284.36	0.11278	1284.36	0.24061
	1285.34	0.06001	1284.84	0.08678	1284.84	0.11116	1284.84	0.22959
	1285.83	0.05867	1285.32	0.08521	1285.32	0.10958	1285.32	0.21871
	1286.31	0.05731	1285.81	0.08368	1285.81	0.10803	1285.81	0.20804
	1286.79	0.05596	1286.29	0.0822	1286.29	0.10653	1286.29	0.19762
	1287.27	0.0546	1286.77	0.08076	1286.77	0.10505	1286.77	0.18751
	1287.76	0.05326	1287.25	0.07933	1287.25	0.1036	1287.25	0.17776
	1288.24	0.05196	1287.73	0.07793	1287.73	0.10215	1287.73	0.16844
	1288.72	0.05071	1288.22	0.07654	1288.22	0.1007	1288.22	0.15958
	1289.2	0.04953	1288.7	0.07518	1288.7	0.09926	1288.7	0.15123
	1289.68	0.04841	1289.18	0.07383	1289.18	0.09783	1289.18	0.14342
	1290.16	0.04735	1289.66	0.07252	1289.66	0.09642	1289.66	0.13618
	1290.65	0.04634	1290.14	0.07125	1290.14	0.09503	1290.14	0.1295
	1291.13	0.04535	1290.63	0.07001	1290.63	0.09367	1290.63	0.12338
	1291.61	0.04435	1291.11	0.06881	1291.11	0.09233	1291.11	0.11781
	1292.09	0.04332	1291.59	0.06764	1291.59	0.09101	1291.59	0.11273
	1292.58	0.04226	1292.07	0.0665	1292.07	0.0897	1292.07	0.10811
	1293.06	0.04115	1292.56	0.0654	1292.56	0.0884	1292.56	0.10387
	1293.54	0.04002	1293.04	0.06432	1293.04	0.08712	1293.04	0.09992
	1294.02	0.03886	1293.52	0.06325	1293.52	0.08587	1293.52	0.09617
	1294.51	0.03769	1294	0.06218	1294	0.08464	1294	0.09252
	1294.99	0.03651	1294.48	0.06109	1294.48	0.08344	1294.48	0.08889
	1295.47	0.03532	1294.96	0.05997	1294.96	0.08225	1294.96	0.08523
	1295.95	0.03412	1295.45	0.05882	1295.45	0.08106	1295.45	0.08152
	1296.43	0.03292	1295.93	0.05766	1295.93	0.07988	1295.93	0.0778
	1296.91	0.03172	1296.41	0.0565	1296.41	0.07869	1296.41	0.07414
	1297.4	0.03053	1296.89	0.05536	1296.89	0.07751	1296.89	0.0706
	1297.88	0.02936	1297.38	0.05426	1297.38	0.07635	1297.38	0.06726
	1298.36	0.02822	1297.86	0.05319	1297.86	0.0752	1297.86	0.06419
	1298.84	0.0271	1298.34	0.05215	1298.34	0.07408	1298.34	0.06144
	1299.33	0.02601	1298.82	0.05114	1298.82	0.07297	1298.82	0.05902
	1299.81	0.02495	1299.3	0.05015	1299.3	0.07186	1299.3	0.05694
	1300.29	0.02391	1299.79	0.04918	1299.79	0.07076	1299.79	0.05517
	1300.77	0.02289	1300.27	0.04824	1300.27	0.06966	1300.27	0.0537
	1301.25	0.0219	1300.75	0.04733	1300.75	0.06857	1300.75	0.05246
	1301.74	0.02094	1301.23	0.04647	1301.23	0.06751	1301.23	0.05143
	1302.22	0.02001	1301.71	0.04565	1301.71	0.0665	1301.71	0.05053
	1302.7	0.01911	1302.2	0.04487	1302.2	0.06555	1302.2	0.04973
	1303.18	0.01823	1302.68	0.04411	1302.68	0.06465	1302.68	0.04896
	1303.66	0.01738	1303.16	0.04338	1303.16	0.06382	1303.16	0.04819
	1304.15	0.01658	1303.64	0.04268	1303.64	0.06303	1303.64	0.04738
	1304.63	0.01583	1304.13	0.04202	1304.13	0.0623	1304.13	0.04654
	1305.11	0.01513	1304.61	0.0414	1304.61	0.06161	1304.61	0.04565
	1305.59	0.0145	1305.09	0.04083	1305.09	0.06097	1305.09	0.0447
	1306.08	0.01391	1305.57	0.04031	1305.57	0.06038	1305.57	0.04371
	1306.56	0.01336	1306.05	0.03982	1306.05	0.05983	1306.05	0.04266
	1307.04	0.01282	1306.54	0.03935	1306.54	0.0593	1306.54	0.04155
	1307.52	0.0123	1307.02	0.03891	1307.02	0.0588	1307.02	0.04036
	1308	0.0118	1307.5	0.03849	1307.5	0.05833	1307.5	0.03911
	1308.49	0.01131	1307.98	0.03809	1307.98	0.05789	1307.98	0.03778
	1308.97	0.01086	1308.46	0.03773	1308.46	0.05751	1308.46	0.03639
	1309.45	0.01045	1308.95	0.03741	1308.95	0.0572	1308.95	0.03495
	1309.93	0.01007	1309.43	0.03713	1309.43	0.05699	1309.43	0.03347
	1310.41	0.00972	1309.91	0.03688	1309.91	0.05687	1309.91	0.03197
	1310.9	0.00939	1310.39	0.03666	1310.39	0.05684	1310.39	0.03046
	1311.38	0.00907	1310.88	0.03646	1310.88	0.05687	1310.88	0.02895
	1311.86	0.00877	1311.36	0.03628	1311.36	0.0569	1311.36	0.02746
	1312.34	0.0085	1311.84	0.03611	1311.84	0.05692	1311.84	0.02598
	1312.83	0.00826	1312.32	0.03595	1312.32	0.05687	1312.32	0.02452
	1313.31	0.00807	1312.8	0.0358	1312.8	0.05675	1312.8	0.02307
	1313.79	0.00791	1313.29	0.03564	1313.29	0.05654	1313.29	0.02164
	1314.27	0.00779	1313.77	0.03548	1313.77	0.05627	1313.77	0.02022
	1314.75	0.00768	1314.25	0.03531	1314.25	0.05596	1314.25	0.01882
	1315.24	0.00758	1314.73	0.03514	1314.73	0.05565	1314.73	0.01746
	1315.72	0.00749	1315.21	0.03497	1315.21	0.05538	1315.21	0.01614
	1316.2	0.0074	1315.7	0.03483	1315.7	0.05519	1315.7	0.0149
	1316.68	0.00733	1316.18	0.03472	1316.18	0.05508	1316.18	0.01374
	1317.16	0.00727	1316.66	0.03464	1316.66	0.05506	1316.66	0.01268
	1317.65	0.00722	1317.14	0.03457	1317.14	0.05508	1317.14	0.01171
	1318.13	0.00716	1317.62	0.0345	1317.62	0.05511	1317.62	0.01084
	1318.61	0.0071	1318.11	0.0344	1318.11	0.05508	1318.11	0.01006
	1319.09	0.00703	1318.59	0.03426	1318.59	0.05496	1318.59	0.00935
	1319.58	0.00694	1319.07	0.03407	1319.07	0.05473	1319.07	0.00872
	1320.06	0.00685	1319.55	0.03387	1319.55	0.05441	1319.55	0.00816
	1320.54	0.00677	1320.04	0.03368	1320.04	0.05404	1320.04	0.00767
	1321.02	0.00669	1320.52	0.03353	1320.52	0.05367	1320.52	0.00724
	1321.5	0.00661	1321	0.03343	1321	0.05334	1321	0.00687
	1321.99	0.00655	1321.48	0.03338	1321.48	0.05308	1321.48	0.00655
	1322.47	0.00648	1321.96	0.03336	1321.96	0.05289	1321.96	0.00629
	1322.95	0.00643	1322.45	0.03336	1322.45	0.05276	1322.45	0.00607
	1323.43	0.00639	1322.93	0.03336	1322.93	0.05268	1322.93	0.0059
	1323.91	0.00638	1323.41	0.03338	1323.41	0.05263	1323.41	0.00578
	1324.4	0.0064	1323.89	0.0334	1323.89	0.0526	1323.89	0.0057
	1324.88	0.00647	1324.38	0.03345	1324.38	0.05259	1324.38	0.00566
	1325.36	0.00657	1324.86	0.03352	1324.86	0.0526	1324.86	0.00566
	1325.84	0.0067	1325.34	0.03363	1325.34	0.05262	1325.34	0.00569
	1326.33	0.00686	1325.82	0.03377	1325.82	0.05265	1325.82	0.00574
	1326.81	0.00704	1326.3	0.03391	1326.3	0.0527	1326.3	0.0058
	1327.29	0.00723	1326.79	0.03406	1326.79	0.05276	1326.79	0.00585
	1327.77	0.00743	1327.27	0.03421	1327.27	0.05286	1327.27	0.0059
	1328.25	0.00764	1327.75	0.03437	1327.75	0.053	1327.75	0.00595
	1328.73	0.00784	1328.23	0.03452	1328.23	0.0532	1328.23	0.00599
	1329.22	0.00804	1328.71	0.03468	1328.71	0.05345	1328.71	0.00603
	1329.7	0.00822	1329.2	0.03484	1329.2	0.05372	1329.2	0.00608
	1330.18	0.00838	1329.68	0.03499	1329.68	0.05399	1329.68	0.00615
	1330.66	0.00853	1330.16	0.03512	1330.16	0.05422	1330.16	0.00623
	1331.15	0.00866	1330.64	0.03522	1330.64	0.05438	1330.64	0.00634
	1331.63	0.00879	1331.12	0.03531	1331.12	0.05446	1331.12	0.00646
	1332.11	0.00892	1331.61	0.03539	1331.61	0.05449	1331.61	0.00662
	1332.59	0.00903	1332.09	0.03546	1332.09	0.05449	1332.09	0.00679
	1333.07	0.00911	1332.57	0.03551	1332.57	0.05449	1332.57	0.00699
	1333.56	0.00916	1333.05	0.03556	1333.05	0.05451	1333.05	0.0072
	1334.04	0.00916	1333.54	0.03559	1333.54	0.05457	1333.54	0.00743
	1334.52	0.00912	1334.02	0.03559	1334.02	0.05467	1334.02	0.00765
	1335	0.00905	1334.5	0.03557	1334.5	0.0548	1334.5	0.00788
	1335.48	0.00896	1334.98	0.03553	1334.98	0.05497	1334.98	0.00809
	1335.97	0.00886	1335.46	0.03547	1335.46	0.05518	1335.46	0.0083
	1336.45	0.00874	1335.94	0.03542	1335.94	0.05545	1335.94	0.00849
	1336.93	0.00861	1336.43	0.03534	1336.43	0.05576	1336.43	0.00867
	1337.41	0.00843	1336.91	0.03524	1336.91	0.05611	1336.91	0.00886
	1337.9	0.0082	1337.39	0.03509	1337.39	0.05644	1337.39	0.00906
	1338.38	0.00791	1337.87	0.03486	1337.87	0.05667	1337.87	0.00929
	1338.86	0.00756	1338.36	0.03454	1338.36	0.05671	1338.36	0.00956
	1339.34	0.00719	1338.84	0.03413	1338.84	0.05648	1338.84	0.00987
	1339.82	0.00681	1339.32	0.03365	1339.32	0.05594	1339.32	0.01023
	1340.31	0.00645	1339.8	0.03314	1339.8	0.05512	1339.8	0.01063
	1340.79	0.00613	1340.28	0.03264	1340.28	0.05411	1340.28	0.01107
	1341.27	0.00583	1340.77	0.03217	1340.77	0.053	1340.77	0.01153
	1341.75	0.00555	1341.25	0.03173	1341.25	0.0519	1341.25	0.01201
	1342.23	0.0053	1341.73	0.03135	1341.73	0.05088	1341.73	0.01251
	1342.72	0.00508	1342.21	0.031	1342.21	0.04999	1342.21	0.01303
	1343.2	0.00491	1342.69	0.03069	1342.69	0.04923	1342.69	0.01355
	1343.68	0.00477	1343.18	0.03041	1343.18	0.04861	1343.18	0.01408
	1344.16	0.00467	1343.66	0.03015	1343.66	0.04812	1343.66	0.01459
	1344.65	0.00458	1344.14	0.0299	1344.14	0.04772	1344.14	0.01508
	1345.13	0.00448	1344.62	0.02965	1344.62	0.0474	1344.62	0.01554
	1345.61	0.00434	1345.11	0.02937	1345.11	0.04713	1345.11	0.01595
	1346.09	0.00416	1345.59	0.02908	1345.59	0.04689	1345.59	0.01631
	1346.57	0.00395	1346.07	0.02878	1346.07	0.04667	1346.07	0.01662
	1347.06	0.00373	1346.55	0.02848	1346.55	0.0465	1346.55	0.01688
	1347.54	0.00349	1347.03	0.0282	1347.03	0.04636	1347.03	0.0171
	1348.02	0.00326	1347.52	0.02796	1347.52	0.04626	1347.52	0.01727
	1348.5	0.00301	1348	0.02776	1348	0.0462	1348	0.0174
	1348.98	0.00275	1348.48	0.02758	1348.48	0.04614	1348.48	0.01747
	1349.47	0.00247	1348.96	0.02742	1348.96	0.04605	1348.96	0.01748
	1349.95	0.00218	1349.44	0.02724	1349.44	0.04592	1349.44	0.01744
	1350.43	0.0019	1349.93	0.02704	1349.93	0.04574	1349.93	0.01733
	1350.91	0.00165	1350.41	0.02682	1350.41	0.04551	1350.41	0.01716
	1351.39	0.00144	1350.89	0.02658	1350.89	0.04527	1350.89	0.01695
	1351.88	0.00128	1351.37	0.02634	1351.37	0.04503	1351.37	0.0167
	1352.36	0.00114	1351.86	0.02611	1351.86	0.04481	1351.86	0.01643
	1352.84	0.000999976	1352.34	0.02589	1352.34	0.0446	1352.34	0.01615
	1353.32	0.000845143	1352.82	0.02567	1352.82	0.04439	1352.82	0.01589
	1353.81	0.000675698	1353.3	0.02547	1353.3	0.04416	1353.3	0.01565
	1354.29	0.000511924	1353.78	0.02528	1353.78	0.04391	1353.78	0.01545
	1354.77	0.000383895	1354.27	0.02512	1354.27	0.04365	1354.27	0.01531
	1355.25	0.000316977	1354.75	0.025	1354.75	0.0434	1354.75	0.01521
	1355.73	0.000318535	1355.23	0.02494	1355.23	0.04321	1355.23	0.01516
	1356.22	0.000377727	1355.71	0.02496	1355.71	0.0431	1355.71	0.01516
	1356.7	0.000475402	1356.19	0.02504	1356.19	0.0431	1356.19	0.0152
	1357.18	0.000599013	1356.68	0.02519	1356.68	0.04322	1356.68	0.01528
	1357.66	0.000752363	1357.16	0.0254	1357.16	0.04346	1357.16	0.0154
	1358.14	0.000955576	1357.64	0.02569	1357.64	0.04381	1357.64	0.01558
	1358.63	0.00124	1358.12	0.02604	1358.12	0.04429	1358.12	0.0158
	1359.11	0.00162	1358.61	0.02647	1358.61	0.0449	1358.61	0.01607
	1359.59	0.00211	1359.09	0.02698	1359.09	0.04566	1359.09	0.01638
	1360.07	0.00271	1359.57	0.02758	1359.57	0.04657	1359.57	0.01672
	1360.56	0.00341	1360.05	0.02825	1360.05	0.04764	1360.05	0.01707
	1361.04	0.00424	1360.53	0.02901	1360.53	0.04884	1360.53	0.01744
	1361.52	0.00524	1361.02	0.02984	1361.02	0.05012	1361.02	0.01781
	1362	0.00646	1361.5	0.03078	1361.5	0.05144	1361.5	0.0182
	1362.48	0.00792	1361.98	0.03183	1361.98	0.05274	1361.98	0.01862
	1362.97	0.0096	1362.46	0.03301	1362.46	0.05397	1362.46	0.01905
	1363.45	0.01139	1362.94	0.0343	1362.94	0.05511	1362.94	0.01952
	1363.93	0.01316	1363.43	0.03568	1363.43	0.05619	1363.43	0.02001
	1364.41	0.01484	1363.91	0.03712	1363.91	0.05727	1363.91	0.02053
	1364.89	0.01644	1364.39	0.0386	1364.39	0.05841	1364.39	0.02109
	1365.38	0.01798	1364.87	0.04012	1364.87	0.05967	1364.87	0.02169
	1365.86	0.01955	1365.35	0.04169	1365.35	0.06112	1365.35	0.02236
	1366.34	0.02124	1365.84	0.04334	1365.84	0.0628	1365.84	0.0231
	1366.82	0.02311	1366.32	0.04508	1366.32	0.06472	1366.32	0.02393
	1367.31	0.02521	1366.8	0.04692	1366.8	0.06685	1366.8	0.02484
	1367.79	0.02755	1367.28	0.04884	1367.28	0.06913	1367.28	0.02584
	1368.27	0.03007	1367.77	0.05083	1367.77	0.07148	1367.77	0.02694
	1368.75	0.0327	1368.25	0.05284	1368.25	0.07381	1368.25	0.02814
	1369.23	0.03536	1368.73	0.05485	1368.73	0.07609	1368.73	0.02945
	1369.72	0.03798	1369.21	0.05687	1369.21	0.0783	1369.21	0.03089
	1370.2	0.04055	1369.69	0.0589	1369.69	0.08049	1369.69	0.03248
	1370.68	0.04306	1370.18	0.06098	1370.18	0.08274	1370.18	0.03422
	1371.16	0.04554	1370.66	0.06311	1370.66	0.08513	1370.66	0.03608
	1371.64	0.04807	1371.14	0.06533	1371.14	0.08772	1371.14	0.03804
	1372.13	0.05075	1371.62	0.06764	1371.62	0.09057	1371.62	0.04002
	1372.61	0.05371	1372.1	0.07006	1372.1	0.09369	1372.1	0.04195
	1373.09	0.05711	1372.59	0.07261	1372.59	0.09706	1372.59	0.04376
	1373.57	0.06103	1373.07	0.07529	1373.07	0.10063	1373.07	0.04536
	1374.06	0.06545	1373.55	0.07811	1373.55	0.10429	1373.55	0.04671
	1374.54	0.07016	1374.03	0.08105	1374.03	0.10792	1374.03	0.04775
	1375.02	0.07487	1374.52	0.08407	1374.52	0.1114	1374.52	0.04846
	1375.5	0.07939	1375	0.08711	1375	0.11469	1375	0.04884
	1375.98	0.08367	1375.48	0.09016	1375.48	0.1178	1375.48	0.04889
	1376.47	0.08784	1375.96	0.09321	1375.96	0.12083	1375.96	0.04865
	1376.95	0.09206	1376.44	0.09629	1376.44	0.1239	1376.44	0.04815
	1377.43	0.09649	1376.92	0.09945	1376.92	0.1271	1376.92	0.04745
	1377.91	0.10122	1377.41	0.10273	1377.41	0.13051	1377.41	0.04662
	1378.39	0.10624	1377.89	0.10613	1377.89	0.13414	1377.89	0.04571
	1378.88	0.11143	1378.37	0.10963	1378.37	0.13793	1378.37	0.04479
	1379.36	0.11663	1378.85	0.11317	1378.85	0.14179	1378.85	0.04391
	1379.84	0.12167	1379.34	0.11665	1379.34	0.14559	1379.34	0.04309
	1380.32	0.1264	1379.82	0.11998	1379.82	0.14922	1379.82	0.04236
	1380.81	0.13074	1380.3	0.12311	1380.3	0.15263	1380.3	0.04174
	1381.29	0.13459	1380.78	0.12597	1380.78	0.15577	1380.78	0.04123
	1381.77	0.13784	1381.26	0.12854	1381.26	0.15862	1381.26	0.04083
	1382.25	0.14042	1381.75	0.13079	1381.75	0.16118	1381.75	0.04054
	1382.73	0.14226	1382.23	0.13271	1382.23	0.16344	1382.23	0.04035
	1383.21	0.14339	1382.71	0.13429	1382.71	0.1654	1382.71	0.04025
	1383.7	0.14391	1383.19	0.13557	1383.19	0.16709	1383.19	0.04021
	1384.18	0.14399	1383.67	0.13659	1383.67	0.16859	1383.67	0.04023
	1384.66	0.14377	1384.16	0.13744	1384.16	0.16996	1384.16	0.04029
	1385.14	0.1434	1384.64	0.1382	1384.64	0.1713	1384.64	0.04039
	1385.63	0.14297	1385.12	0.13894	1385.12	0.17268	1385.12	0.04052
	1386.11	0.14256	1385.6	0.13974	1385.6	0.17414	1385.6	0.04068
	1386.59	0.14226	1386.09	0.14066	1386.09	0.17568	1386.09	0.04087
	1387.07	0.14219	1386.57	0.14176	1386.57	0.1773	1386.57	0.04108
	1387.56	0.14245	1387.05	0.14308	1387.05	0.17899	1387.05	0.04132
	1388.04	0.14311	1387.53	0.14467	1387.53	0.18077	1387.53	0.04158
	1388.52	0.14418	1388.01	0.14655	1388.01	0.18272	1388.01	0.04187
	1389	0.1456	1388.5	0.14872	1388.5	0.18489	1388.5	0.04218
	1389.48	0.14732	1388.98	0.15116	1388.98	0.18733	1388.98	0.04251
	1389.96	0.14927	1389.46	0.15383	1389.46	0.19006	1389.46	0.04287
	1390.45	0.15139	1389.94	0.15665	1389.94	0.19305	1389.94	0.04324
	1390.93	0.15366	1390.42	0.15957	1390.42	0.19625	1390.42	0.04362
	1391.41	0.15606	1390.91	0.16254	1390.91	0.19962	1390.91	0.044
	1391.89	0.1586	1391.39	0.16552	1391.39	0.20311	1391.39	0.04439
	1392.38	0.16134	1391.87	0.16852	1391.87	0.20674	1391.87	0.04477
	1392.86	0.16436	1392.35	0.17156	1392.35	0.21054	1392.35	0.04516
	1393.34	0.16776	1392.84	0.17467	1392.84	0.21455	1392.84	0.04556
	1393.82	0.1716	1393.32	0.17787	1393.32	0.21876	1393.32	0.04596
	1394.3	0.17585	1393.8	0.18114	1393.8	0.22309	1393.8	0.04636
	1394.79	0.18035	1394.28	0.18442	1394.28	0.22736	1394.28	0.04674
	1395.27	0.1848	1394.76	0.18765	1394.76	0.23139	1394.76	0.0471
	1395.75	0.18896	1395.25	0.19077	1395.25	0.23503	1395.25	0.04743
	1396.23	0.19273	1395.73	0.19377	1395.73	0.23828	1395.73	0.04773
	1396.71	0.19618	1396.21	0.19667	1396.21	0.24122	1396.21	0.04802
	1397.2	0.19944	1396.69	0.19949	1396.69	0.24397	1396.69	0.04831
	1397.68	0.20266	1397.17	0.20221	1397.17	0.24658	1397.17	0.04863
	1398.16	0.20589	1397.66	0.20479	1397.66	0.24904	1397.66	0.04898
	1398.64	0.20909	1398.14	0.20714	1398.14	0.25126	1398.14	0.04936
	1399.13	0.21208	1398.62	0.20923	1398.62	0.25313	1398.62	0.04976
	1399.61	0.21464	1399.1	0.21103	1399.1	0.25457	1399.1	0.05016
	1400.09	0.21665	1399.59	0.21259	1399.59	0.25561	1399.59	0.05057
	1400.57	0.21806	1400.07	0.21397	1400.07	0.25632	1400.07	0.05096
	1401.05	0.21894	1400.55	0.21518	1400.55	0.25678	1400.55	0.05133
	1401.54	0.21935	1401.03	0.21618	1401.03	0.257	1401.03	0.05168
	1402.02	0.21935	1401.51	0.21687	1401.51	0.25694	1401.51	0.05203
	1402.5	0.21893	1401.99	0.21713	1401.99	0.25648	1401.99	0.05236
	1402.98	0.21805	1402.48	0.21682	1402.48	0.25548	1402.48	0.05268
	1403.46	0.21662	1402.96	0.21586	1402.96	0.25379	1402.96	0.05299
	1403.95	0.21454	1403.44	0.21424	1403.44	0.25135	1403.44	0.0533
	1404.43	0.21178	1403.92	0.21202	1403.92	0.24818	1403.92	0.0536
	1404.91	0.20842	1404.41	0.20934	1404.41	0.2444	1404.41	0.05393
	1405.39	0.20461	1404.89	0.20634	1404.89	0.24018	1404.89	0.05428
	1405.88	0.20059	1405.37	0.20313	1405.37	0.23574	1405.37	0.05467
	1406.36	0.19654	1405.85	0.19978	1405.85	0.23122	1405.85	0.0551
	1406.84	0.19253	1406.33	0.19631	1406.33	0.22671	1406.33	0.05558
	1407.32	0.18856	1406.82	0.19273	1406.82	0.22226	1406.82	0.05608
	1407.8	0.18453	1407.3	0.18904	1407.3	0.21788	1407.3	0.05662
	1408.29	0.18032	1407.78	0.18521	1407.78	0.21352	1407.78	0.05717
	1408.77	0.17579	1408.26	0.18122	1408.26	0.20913	1408.26	0.05775
	1409.25	0.17083	1408.74	0.17703	1408.74	0.20462	1408.74	0.05835
	1409.73	0.16539	1409.23	0.17258	1409.23	0.19989	1409.23	0.05899
	1410.21	0.15946	1409.71	0.16783	1409.71	0.19486	1409.71	0.05967
	1410.7	0.15314	1410.19	0.16279	1410.19	0.1895	1410.19	0.0604
	1411.18	0.14654	1410.67	0.1575	1410.67	0.18382	1410.67	0.06117
	1411.66	0.13978	1411.16	0.15202	1411.16	0.17789	1411.16	0.06198
	1412.14	0.13296	1411.64	0.14643	1411.64	0.17183	1411.64	0.06282
	1412.62	0.12612	1412.12	0.1408	1412.12	0.16575	1412.12	0.06369
	1413.11	0.11932	1412.6	0.13518	1412.6	0.15976	1412.6	0.06458
	1413.59	0.11263	1413.08	0.12964	1413.08	0.15396	1413.08	0.06549
	1414.07	0.10615	1413.57	0.12426	1413.57	0.14849	1413.57	0.06639
	1414.55	0.09998	1414.05	0.11914	1414.05	0.14344	1414.05	0.0673
	1415.04	0.09425	1414.53	0.11437	1414.53	0.1389	1414.53	0.0682
	1415.52	0.089	1415.01	0.11002	1415.01	0.13491	1415.01	0.06911
	1416	0.08425	1415.49	0.10609	1415.49	0.13146	1415.49	0.07002
	1416.48	0.07992	1415.98	0.1025	1415.98	0.12846	1415.98	0.07093
	1416.96	0.0759	1416.46	0.09913	1416.46	0.12572	1416.46	0.07186
	1417.45	0.07206	1416.94	0.09583	1416.94	0.12305	1416.94	0.0728
	1417.93	0.06836	1417.42	0.09247	1417.42	0.12023	1417.42	0.07374
	1418.41	0.06491	1417.9	0.08906	1417.9	0.11713	1417.9	0.07468
	1418.89	0.06197	1418.39	0.08574	1418.39	0.11378	1418.39	0.07563
	1419.38	0.05975	1418.87	0.08275	1418.87	0.11041	1418.87	0.07657
	1419.86	0.05824	1419.35	0.0803	1419.35	0.10731	1419.35	0.07752
	1420.34	0.05727	1419.83	0.07845	1419.83	0.10466	1419.83	0.07847
	1420.82	0.05659	1420.32	0.07712	1420.32	0.10252	1420.32	0.07942
	1421.3	0.05607	1420.8	0.07615	1420.8	0.10082	1420.8	0.08039
	1421.79	0.05559	1421.28	0.07535	1421.28	0.09945	1421.28	0.08135
	1422.27	0.05511	1421.76	0.0746	1421.76	0.09829	1421.76	0.0823
	1422.75	0.05457	1422.24	0.07379	1422.24	0.09722	1422.24	0.08324
	1423.23	0.05389	1422.73	0.07288	1422.73	0.09614	1422.73	0.08414
	1423.71	0.05301	1423.21	0.07186	1423.21	0.09497	1423.21	0.08501
	1424.2	0.0519	1423.69	0.0708	1423.69	0.09368	1423.69	0.08585
	1424.68	0.05064	1424.17	0.06976	1424.17	0.09232	1424.17	0.08665
	1425.16	0.04935	1424.65	0.06883	1424.65	0.09101	1424.65	0.08742
	1425.64	0.04815	1425.14	0.06808	1425.14	0.08988	1425.14	0.08815
	1426.12	0.0471	1425.62	0.06753	1425.62	0.08902	1425.62	0.08885
	1426.61	0.0462	1426.1	0.06717	1426.1	0.08849	1426.1	0.08952
	1427.09	0.04541	1426.58	0.06698	1426.58	0.08827	1426.58	0.09017
	1427.57	0.04464	1427.07	0.0669	1427.07	0.08832	1427.07	0.09082
	1428.05	0.04379	1427.55	0.06682	1427.55	0.08849	1427.55	0.09146
	1428.54	0.04276	1428.03	0.06668	1428.03	0.08866	1428.03	0.09212
	1429.02	0.0415	1428.51	0.06637	1428.51	0.08865	1428.51	0.09277
	1429.5	0.04	1428.99	0.06582	1428.99	0.08833	1428.99	0.09343
	1429.98	0.03827	1429.48	0.06498	1429.48	0.08759	1429.48	0.09406
	1430.46	0.03634	1429.96	0.06385	1429.96	0.08641	1429.96	0.09467
	1430.95	0.03422	1430.44	0.06244	1430.44	0.08481	1430.44	0.09525
	1431.43	0.03191	1430.92	0.06078	1430.92	0.08286	1430.92	0.09582
	1431.91	0.02944	1431.4	0.05892	1431.4	0.08065	1431.4	0.0964
	1432.39	0.02689	1431.89	0.05693	1431.89	0.0783	1431.89	0.097
	1432.87	0.02435	1432.37	0.05486	1432.37	0.07592	1432.37	0.09764
	1433.36	0.0219	1432.85	0.05279	1432.85	0.07364	1432.85	0.09833
	1433.84	0.01958	1433.33	0.05076	1433.33	0.07155	1433.33	0.09905
	1434.32	0.01739	1433.82	0.04877	1433.82	0.06968	1433.82	0.09981
	1434.8	0.01523	1434.3	0.04683	1434.3	0.06801	1434.3	0.10059
	1435.29	0.01298	1434.78	0.04487	1434.78	0.06641	1434.78	0.10139
	1435.77	0.01049	1435.26	0.04288	1435.26	0.0647	1435.26	0.10222
	1436.25	0.00779	1435.74	0.04084	1435.74	0.06267	1435.74	0.10307
	1436.73	0.00509	1436.23	0.03886	1436.23	0.06025	1436.23	0.10395
	1437.21	0.00274	1436.71	0.03706	1436.71	0.05754	1436.71	0.10486
	1437.7	0.000925259	1437.19	0.03555	1437.19	0.0548	1437.19	0.10581
	1438.18	-0.00038243	1437.67	0.03438	1437.67	0.05224	1437.67	0.1068
	1438.66	-0.00134	1438.15	0.03351	1438.15	0.05	1438.15	0.10781
	1439.14	-0.00212	1438.64	0.03285	1438.64	0.04809	1438.64	0.10884
	1439.62	-0.00285	1439.12	0.03231	1439.12	0.04644	1439.12	0.10991
	1440.11	-0.00359	1439.6	0.03182	1439.6	0.04501	1439.6	0.111
	1440.59	-0.00436	1440.08	0.03133	1440.08	0.04374	1440.08	0.11212
	1441.07	-0.00514	1440.57	0.03084	1440.57	0.0426	1440.57	0.11328
	1441.55	-0.0059	1441.05	0.03034	1441.05	0.04158	1441.05	0.11448
	1442.04	-0.00659	1441.53	0.02987	1441.53	0.04067	1441.53	0.11573
	1442.52	-0.0072	1442.01	0.02945	1442.01	0.03988	1442.01	0.11703
	1443	-0.00773	1442.49	0.02908	1442.49	0.03919	1442.49	0.11837
	1443.48	-0.00821	1442.97	0.02876	1442.97	0.0386	1442.97	0.11975
	1443.96	-0.00865	1443.46	0.02848	1443.46	0.03809	1443.46	0.12116
	1444.44	-0.00905	1443.94	0.02821	1443.94	0.03769	1443.94	0.1226
	1444.93	-0.00942	1444.42	0.02795	1444.42	0.03741	1444.42	0.12404
	1445.41	-0.00972	1444.9	0.0277	1444.9	0.0373	1444.9	0.12549
	1445.89	-0.00995	1445.39	0.02748	1445.39	0.03738	1445.39	0.12695
	1446.37	-0.01009	1445.87	0.02731	1445.87	0.03764	1445.87	0.12842
	1446.86	-0.01014	1446.35	0.02719	1446.35	0.03804	1446.35	0.1299
	1447.34	-0.01011	1446.83	0.02714	1446.83	0.03851	1446.83	0.13139
	1447.82	-0.01003	1447.31	0.02715	1447.31	0.03894	1447.31	0.13288
	1448.3	-0.0099	1447.8	0.02722	1447.8	0.03927	1447.8	0.13436
	1448.78	-0.00971	1448.28	0.02735	1448.28	0.0395	1448.28	0.13581
	1449.27	-0.00944	1448.76	0.02754	1448.76	0.03966	1448.76	0.13722
	1449.75	-0.00908	1449.24	0.02781	1449.24	0.03986	1449.24	0.13858
	1450.23	-0.00865	1449.72	0.02815	1449.72	0.04017	1449.72	0.1399
	1450.71	-0.00816	1450.21	0.02855	1450.21	0.04065	1450.21	0.14119
	1451.19	-0.00765	1450.69	0.02897	1450.69	0.04129	1450.69	0.14244
	1451.68	-0.00719	1451.17	0.02937	1451.17	0.04206	1451.17	0.14366
	1452.16	-0.0068	1451.65	0.02969	1451.65	0.04288	1451.65	0.14483
	1452.64	-0.00653	1452.13	0.0299	1452.13	0.0437	1452.13	0.14594
	1453.12	-0.00638	1452.62	0.02996	1452.62	0.04446	1452.62	0.14698
	1453.61	-0.00632	1453.1	0.02986	1453.1	0.04519	1453.1	0.14795
	1454.09	-0.00633	1453.58	0.0296	1453.58	0.04591	1453.58	0.14886
	1454.57	-0.00641	1454.06	0.02916	1454.06	0.0467	1454.06	0.14974
	1455.05	-0.0066	1454.55	0.02849	1454.55	0.04762	1454.55	0.1506
	1455.53	-0.00698	1455.03	0.02751	1455.03	0.04867	1455.03	0.15147
	1456.02	-0.00772	1455.51	0.02616	1455.51	0.04968	1455.51	0.15236
	1456.5	-0.00899	1455.99	0.02445	1455.99	0.05032	1455.99	0.15327
	1456.98	-0.01077	1456.47	0.02252	1456.47	0.05011	1456.47	0.15419
	1457.46	-0.01263	1456.96	0.02065	1456.96	0.04875	1456.96	0.15514
	1457.94	-0.01413	1457.44	0.01908	1457.44	0.0464	1457.44	0.1561
	1458.43	-0.01518	1457.92	0.0179	1457.92	0.04354	1457.92	0.1571
	1458.91	-0.01594	1458.4	0.01702	1458.4	0.04064	1458.4	0.15815
	1459.39	-0.01656	1458.88	0.01633	1458.88	0.03796	1458.88	0.15926
	1459.87	-0.01711	1459.37	0.01574	1459.37	0.03564	1459.37	0.16043
	1460.36	-0.01759	1459.85	0.01521	1459.85	0.03369	1459.85	0.16169
	1460.84	-0.01799	1460.33	0.01475	1460.33	0.03215	1460.33	0.16302
	1461.32	-0.01832	1460.81	0.01435	1460.81	0.03101	1460.81	0.16443
	1461.8	-0.01858	1461.3	0.01403	1461.3	0.03025	1461.3	0.16596
	1462.28	-0.01879	1461.78	0.01377	1461.78	0.02986	1461.78	0.1676
	1462.77	-0.01897	1462.26	0.01355	1462.26	0.02979	1462.26	0.16938
	1463.25	-0.01915	1462.74	0.01333	1462.74	0.02994	1462.74	0.17132
	1463.73	-0.01937	1463.22	0.01305	1463.22	0.03018	1463.22	0.1734
	1464.21	-0.01964	1463.71	0.0127	1463.71	0.03033	1463.71	0.17562
	1464.69	-0.01992	1464.19	0.01227	1464.19	0.03024	1464.19	0.17798
	1465.18	-0.02019	1464.67	0.01181	1464.67	0.0298	1464.67	0.18046
	1465.66	-0.02042	1465.15	0.01136	1465.15	0.02904	1465.15	0.18304
	1466.14	-0.02061	1465.63	0.01097	1465.63	0.02811	1465.63	0.18571
	1466.62	-0.02079	1466.12	0.01065	1466.12	0.02716	1466.12	0.18843
	1467.11	-0.02097	1466.6	0.0104	1466.6	0.02634	1466.6	0.19116
	1467.59	-0.02116	1467.08	0.01021	1467.08	0.02574	1467.08	0.19382
	1468.07	-0.02136	1467.56	0.01009	1467.56	0.02541	1467.56	0.19634
	1468.55	-0.02157	1468.05	0.01003	1468.05	0.02539	1468.05	0.19861
	1469.03	-0.02177	1468.53	0.01002	1468.53	0.02569	1468.53	0.20055
	1469.52	-0.02196	1469.01	0.01007	1469.01	0.02631	1469.01	0.20207
	1470	-0.02215	1469.49	0.01016	1469.49	0.02725	1469.49	0.20309
	1470.48	-0.02233	1469.97	0.01025	1469.97	0.0285	1469.97	0.20355
	1470.96	-0.02252	1470.46	0.0103	1470.46	0.03001	1470.46	0.20336
	1471.44	-0.02272	1470.94	0.01027	1470.94	0.03166	1470.94	0.20249
	1471.93	-0.02291	1471.42	0.01011	1471.42	0.0332	1471.42	0.2009
	1472.41	-0.02305	1471.9	0.00984	1471.9	0.0343	1471.9	0.1986
	1472.89	-0.02314	1472.38	0.00949	1472.38	0.03471	1472.38	0.19565
	1473.37	-0.02318	1472.87	0.00913	1472.87	0.03437	1472.87	0.19214
	1473.86	-0.02324	1473.35	0.00884	1473.35	0.03348	1473.35	0.18821
	1474.34	-0.02334	1473.83	0.00861	1473.83	0.0323	1473.83	0.184
	1474.82	-0.0235	1474.31	0.00843	1474.31	0.03104	1474.31	0.17966
	1475.3	-0.0237	1474.8	0.00828	1474.8	0.02981	1474.8	0.17531
	1475.78	-0.02391	1475.28	0.00813	1475.28	0.02861	1475.28	0.17107
	1476.27	-0.0241	1475.76	0.00799	1475.76	0.02745	1475.76	0.16701
	1476.75	-0.02426	1476.24	0.00786	1476.24	0.02632	1476.24	0.1632
	1477.23	-0.02439	1476.72	0.00776	1476.72	0.02524	1476.72	0.15966
	1477.71	-0.02449	1477.21	0.00771	1477.21	0.02425	1477.21	0.15644
	1478.19	-0.0246	1477.69	0.0077	1477.69	0.02341	1477.69	0.15352
	1478.68	-0.02472	1478.17	0.00772	1478.17	0.02277	1478.17	0.15087
	1479.16	-0.02485	1478.65	0.00777	1478.65	0.02236	1478.65	0.14847
	1479.64	-0.02499	1479.13	0.00782	1479.13	0.02218	1479.13	0.14625
	1480.12	-0.02514	1479.62	0.00787	1479.62	0.02219	1479.62	0.14417
	1480.61	-0.02529	1480.1	0.0079	1480.1	0.02233	1480.1	0.14218
	1481.09	-0.02542	1480.58	0.00792	1480.58	0.02251	1480.58	0.14026
	1481.57	-0.02553	1481.06	0.00792	1481.06	0.02264	1481.06	0.1384
	1482.05	-0.02563	1481.55	0.00791	1481.55	0.02267	1481.55	0.13658
	1482.53	-0.02571	1482.03	0.00792	1482.03	0.0226	1482.03	0.13482
	1483.02	-0.02578	1482.51	0.00795	1482.51	0.0225	1482.51	0.13311
	1483.5	-0.02582	1482.99	0.00803	1482.99	0.02244	1482.99	0.13147
	1483.98	-0.02583	1483.47	0.00815	1483.47	0.02249	1483.47	0.1299
	1484.46	-0.02582	1483.95	0.00833	1483.95	0.02273	1483.95	0.12843
	1484.94	-0.02578	1484.44	0.00857	1484.44	0.02316	1484.44	0.12708
	1485.43	-0.02572	1484.92	0.00886	1484.92	0.0238	1484.92	0.12587
	1485.91	-0.02565	1485.4	0.00919	1485.4	0.02462	1485.4	0.12482
	1486.39	-0.02559	1485.88	0.00955	1485.88	0.0256	1485.88	0.12392
	1486.87	-0.02553	1486.37	0.00993	1486.37	0.02672	1486.37	0.12316
	1487.35	-0.02547	1486.85	0.01032	1486.85	0.02795	1486.85	0.12253
	1487.84	-0.02538	1487.33	0.01072	1487.33	0.02925	1487.33	0.12199
	1488.32	-0.02525	1487.81	0.01111	1487.81	0.03049	1487.81	0.12153
	1488.8	-0.02511	1488.29	0.01148	1488.29	0.03151	1488.29	0.12113
	1489.28	-0.02502	1488.78	0.01179	1488.78	0.03204	1488.78	0.12079
	1489.77	-0.02504	1489.26	0.012	1489.26	0.03188	1489.26	0.12051
	1490.25	-0.02519	1489.74	0.01211	1489.74	0.03097	1489.74	0.1203
	1490.73	-0.02543	1490.22	0.01213	1490.22	0.02947	1490.22	0.12017
	1491.21	-0.02566	1490.7	0.0121	1490.7	0.02769	1490.7	0.12011
	1491.69	-0.02585	1491.19	0.01209	1491.19	0.02596	1491.19	0.12013
	1492.18	-0.02598	1491.67	0.01213	1491.67	0.02451	1491.67	0.12023
	1492.66	-0.02605	1492.15	0.01225	1492.15	0.02345	1492.15	0.1204
	1493.14	-0.02607	1492.63	0.01246	1492.63	0.02283	1492.63	0.12063
	1493.62	-0.02608	1493.12	0.01275	1493.12	0.02264	1493.12	0.12092
	1494.1	-0.02608	1493.6	0.0131	1493.6	0.02287	1493.6	0.12125
	1494.59	-0.02608	1494.08	0.01351	1494.08	0.02348	1494.08	0.12161
	1495.07	-0.02611	1494.56	0.01395	1494.56	0.0244	1494.56	0.12199
	1495.55	-0.02615	1495.04	0.01442	1495.04	0.02552	1495.04	0.12238
	1496.03	-0.02619	1495.53	0.01492	1495.53	0.02665	1495.53	0.12279
	1496.52	-0.02624	1496.01	0.01545	1496.01	0.02756	1496.01	0.12322
	1497	-0.02628	1496.49	0.01601	1496.49	0.02807	1496.49	0.12369
	1497.48	-0.02632	1496.97	0.01659	1496.97	0.02808	1496.97	0.12419
	1497.96	-0.02636	1497.45	0.01718	1497.45	0.02765	1497.45	0.12471
	1498.44	-0.02638	1497.94	0.01776	1497.94	0.02693	1497.94	0.12524
	1498.92	-0.02639	1498.42	0.01833	1498.42	0.02608	1498.42	0.12575
	1499.41	-0.02636	1498.9	0.01888	1498.9	0.02524	1498.9	0.12622
	1499.89	-0.02631	1499.38	0.01944	1499.38	0.02451	1499.38	0.12666
	1500.37	-0.02623	1499.87	0.02002	1499.87	0.02392	1499.87	0.12708
	1500.85	-0.02615	1500.35	0.02063	1500.35	0.02345	1500.35	0.12749
	1501.34	-0.02608	1500.83	0.02129	1500.83	0.0231	1500.83	0.12791
	1501.82	-0.02603	1501.31	0.02199	1501.31	0.02285	1501.31	0.12835
	1502.3	-0.02598	1501.79	0.02272	1501.79	0.02271	1501.79	0.12882
	1502.78	-0.02594	1502.28	0.02346	1502.28	0.02272	1502.28	0.12929
	1503.26	-0.02589	1502.76	0.02421	1502.76	0.02294	1502.76	0.12976
	1503.75	-0.02579	1503.24	0.02497	1503.24	0.02349	1503.24	0.13021
	1504.23	-0.02563	1503.72	0.02576	1503.72	0.02454	1503.72	0.13065
	1504.71	-0.02538	1504.2	0.02662	1504.2	0.02629	1504.2	0.13111
	1505.19	-0.025	1504.69	0.02758	1504.69	0.029	1504.69	0.13159
	1505.67	-0.02446	1505.17	0.02869	1505.17	0.03285	1505.17	0.13212
	1506.16	-0.0238	1505.65	0.02995	1505.65	0.03762	1505.65	0.1327
	1506.64	-0.02326	1506.13	0.03128	1506.13	0.04227	1506.13	0.13333
	1507.12	-0.02319	1506.62	0.03255	1506.62	0.04522	1506.62	0.13399
	1507.6	-0.02364	1507.1	0.03365	1507.1	0.04552	1507.1	0.13469
	1508.09	-0.02424	1507.58	0.0346	1507.58	0.04369	1507.58	0.13541
	1508.57	-0.02474	1508.06	0.03543	1508.06	0.04093	1508.06	0.13617
	1509.05	-0.02511	1508.54	0.03623	1508.54	0.03812	1508.54	0.13695
	1509.53	-0.02537	1509.03	0.03701	1509.03	0.03565	1509.03	0.13777
	1510.01	-0.02554	1509.51	0.03778	1509.51	0.03359	1509.51	0.13861
	1510.5	-0.02564	1509.99	0.03854	1509.99	0.03191	1509.99	0.13946
	1510.98	-0.02569	1510.47	0.03929	1510.47	0.03055	1510.47	0.14031
	1511.46	-0.02569	1510.95	0.04002	1510.95	0.02941	1510.95	0.14115
	1511.94	-0.02567	1511.44	0.04075	1511.44	0.02848	1511.44	0.14199
	1512.42	-0.02565	1511.92	0.0415	1511.92	0.02773	1511.92	0.14283
	1512.91	-0.02565	1512.4	0.04228	1512.4	0.02718	1512.4	0.14367
	1513.39	-0.02568	1512.88	0.04308	1512.88	0.02687	1512.88	0.1445
	1513.87	-0.02574	1513.36	0.04389	1513.36	0.02685	1513.36	0.14532
	1514.35	-0.02581	1513.85	0.04469	1513.85	0.02716	1513.85	0.14609
	1514.84	-0.02588	1514.33	0.04547	1514.33	0.02784	1514.33	0.14678
	1515.32	-0.02589	1514.81	0.04622	1514.81	0.02885	1514.81	0.14735
	1515.8	-0.02583	1515.29	0.04692	1515.29	0.03008	1515.29	0.1478
	1516.28	-0.02566	1515.78	0.04756	1515.78	0.0313	1515.78	0.14812
	1516.76	-0.02541	1516.26	0.04815	1516.26	0.03225	1516.26	0.14833
	1517.25	-0.02515	1516.74	0.04866	1516.74	0.03275	1516.74	0.14843
	1517.73	-0.02493	1517.22	0.04909	1517.22	0.03279	1517.22	0.14846
	1518.21	-0.02475	1517.7	0.04941	1517.7	0.03254	1517.7	0.14844
	1518.69	-0.02461	1518.18	0.04962	1518.18	0.03225	1518.18	0.14837
	1519.17	-0.02447	1518.67	0.04973	1518.67	0.03215	1518.67	0.14827
	1519.66	-0.02429	1519.15	0.04975	1519.15	0.03236	1519.15	0.14816
	1520.14	-0.02407	1519.63	0.04968	1519.63	0.03292	1519.63	0.14804
	1520.62	-0.02383	1520.11	0.04955	1520.11	0.03365	1520.11	0.14793
	1521.1	-0.02364	1520.6	0.04939	1520.6	0.03426	1520.6	0.14783
	1521.59	-0.0236	1521.08	0.04923	1521.08	0.03434	1521.08	0.14777
	1522.07	-0.02373	1521.56	0.04908	1521.56	0.03372	1521.56	0.14776
	1522.55	-0.02394	1522.04	0.04896	1522.04	0.03254	1522.04	0.14782
	1523.03	-0.02416	1522.53	0.04884	1522.53	0.03116	1522.53	0.14798
	1523.51	-0.02433	1523.01	0.04869	1523.01	0.02989	1523.01	0.14825
	1524	-0.02447	1523.49	0.04848	1523.49	0.02894	1523.49	0.14867
	1524.48	-0.02459	1523.97	0.04817	1523.97	0.02837	1523.97	0.14924
	1524.96	-0.0247	1524.45	0.04774	1524.45	0.02813	1524.45	0.14996
	1525.44	-0.02481	1524.93	0.0472	1524.93	0.02813	1524.93	0.15083
	1525.92	-0.02492	1525.42	0.04657	1525.42	0.02822	1525.42	0.15184
	1526.41	-0.02502	1525.9	0.04591	1525.9	0.02823	1525.9	0.15299
	1526.89	-0.02511	1526.38	0.04527	1526.38	0.02806	1526.38	0.15425
	1527.37	-0.02516	1526.86	0.0447	1526.86	0.02767	1526.86	0.15564
	1527.85	-0.0252	1527.35	0.04421	1527.35	0.0271	1527.35	0.15714
	1528.34	-0.02524	1527.83	0.04377	1527.83	0.02646	1527.83	0.15875
	1528.82	-0.02526	1528.31	0.04337	1528.31	0.02584	1528.31	0.16043
	1529.3	-0.02529	1528.79	0.04296	1528.79	0.02534	1528.79	0.16217
	1529.78	-0.02532	1529.27	0.04253	1529.27	0.02502	1529.27	0.16393
	1530.26	-0.02535	1529.76	0.04206	1529.76	0.02494	1529.76	0.16567
	1530.75	-0.02538	1530.24	0.04155	1530.24	0.02511	1530.24	0.16736
	1531.23	-0.0254	1530.72	0.04098	1530.72	0.02553	1530.72	0.16897
	1531.71	-0.02544	1531.2	0.04032	1531.2	0.02619	1531.2	0.17049
	1532.19	-0.0255	1531.68	0.03953	1531.68	0.02699	1531.68	0.17191
	1532.67	-0.02558	1532.17	0.03858	1532.17	0.02778	1532.17	0.1732
	1533.16	-0.02569	1532.65	0.03748	1532.65	0.02834	1532.65	0.17436
	1533.64	-0.02579	1533.13	0.03633	1533.13	0.02844	1533.13	0.17538
	1534.12	-0.02586	1533.61	0.03526	1533.61	0.02802	1533.61	0.1763
	1534.6	-0.02589	1534.1	0.0344	1534.1	0.02724	1534.1	0.17714
	1535.09	-0.0259	1534.58	0.03377	1534.58	0.02635	1534.58	0.17793
	1535.57	-0.02591	1535.06	0.03334	1535.06	0.02558	1535.06	0.17875
	1536.05	-0.02594	1535.54	0.03303	1535.54	0.02509	1535.54	0.17962
	1536.53	-0.026	1536.02	0.03274	1536.02	0.025	1536.02	0.18059
	1537.01	-0.02609	1536.51	0.03241	1536.51	0.02542	1536.51	0.18168
	1537.49	-0.02623	1536.99	0.03196	1536.99	0.02644	1536.99	0.18291
	1537.98	-0.0264	1537.47	0.03135	1537.47	0.02821	1537.47	0.18428
	1538.46	-0.02659	1537.95	0.03055	1537.95	0.03081	1537.95	0.18581
	1538.94	-0.02679	1538.43	0.0296	1538.43	0.0342	1538.43	0.1875
	1539.42	-0.02694	1538.92	0.02862	1538.92	0.03796	1538.92	0.18934
	1539.91	-0.02695	1539.4	0.02773	1539.4	0.04128	1539.4	0.19133
	1540.39	-0.02677	1539.88	0.02705	1539.88	0.04322	1539.88	0.19342
	1540.87	-0.02645	1540.36	0.02656	1540.36	0.04339	1540.36	0.19561
	1541.35	-0.02612	1540.85	0.02619	1540.85	0.04219	1540.85	0.19786
	1541.83	-0.02583	1541.33	0.02583	1541.33	0.04037	1541.33	0.20016
	1542.32	-0.02559	1541.81	0.0254	1541.81	0.03852	1541.81	0.20252
	1542.8	-0.02542	1542.29	0.02489	1542.29	0.0369	1542.29	0.20494
	1543.28	-0.02533	1542.77	0.02431	1542.77	0.03556	1542.77	0.20746
	1543.76	-0.02534	1543.26	0.02368	1543.26	0.03437	1543.26	0.21007
	1544.24	-0.02543	1543.74	0.02306	1543.74	0.03319	1543.74	0.21278
	1544.73	-0.02556	1544.22	0.02252	1544.22	0.03194	1544.22	0.21559
	1545.21	-0.02569	1544.7	0.02211	1544.7	0.03058	1544.7	0.21849
	1545.69	-0.02576	1545.18	0.02185	1545.18	0.02921	1545.18	0.22146
	1546.17	-0.02577	1545.67	0.02173	1545.67	0.02793	1545.67	0.2245
	1546.66	-0.02571	1546.15	0.02169	1546.15	0.02687	1546.15	0.2276
	1547.14	-0.0256	1546.63	0.02169	1546.63	0.02609	1546.63	0.23075
	1547.62	-0.02544	1547.11	0.02165	1547.11	0.02563	1547.11	0.23393
	1548.1	-0.02526	1547.6	0.02152	1547.6	0.02546	1547.6	0.23712
	1548.58	-0.02508	1548.08	0.02127	1548.08	0.02553	1548.08	0.24026
	1549.07	-0.02494	1548.56	0.0209	1548.56	0.02569	1548.56	0.24335
	1549.55	-0.02486	1549.04	0.02043	1549.04	0.02579	1549.04	0.24636
	1550.03	-0.02486	1549.52	0.01992	1549.52	0.02567	1549.52	0.24932
	1550.51	-0.02493	1550.01	0.01945	1550.01	0.02529	1550.01	0.25225
	1550.99	-0.02506	1550.49	0.01905	1550.49	0.0247	1550.49	0.25518
	1551.48	-0.02521	1550.97	0.01872	1550.97	0.02403	1550.97	0.25815
	1551.96	-0.02536	1551.45	0.01845	1551.45	0.02347	1551.45	0.26117
	1552.44	-0.02551	1551.93	0.01822	1551.93	0.02314	1551.93	0.26422
	1552.92	-0.02565	1552.42	0.01801	1552.42	0.02314	1552.42	0.26732
	1553.4	-0.02578	1552.9	0.01782	1552.9	0.0235	1552.9	0.27044
	1553.89	-0.0259	1553.38	0.01765	1553.38	0.02418	1553.38	0.27362
	1554.37	-0.02599	1553.86	0.01752	1553.86	0.02506	1553.86	0.27687
	1554.85	-0.02607	1554.34	0.01743	1554.34	0.02602	1554.34	0.28023
	1555.33	-0.02613	1554.83	0.01735	1554.83	0.02698	1554.83	0.2837
	1555.82	-0.02618	1555.31	0.01724	1555.31	0.02795	1555.31	0.28727
	1556.3	-0.02622	1555.79	0.01702	1555.79	0.02903	1555.79	0.29092
	1556.78	-0.02623	1556.27	0.01662	1556.27	0.0304	1556.27	0.29461
	1557.26	-0.02621	1556.76	0.01596	1556.76	0.03221	1556.76	0.29832
	1557.74	-0.0261	1557.24	0.01497	1557.24	0.03447	1557.24	0.30204
	1558.23	-0.02585	1557.72	0.01372	1557.72	0.03673	1557.72	0.30579
	1558.71	-0.02551	1558.2	0.01249	1558.2	0.03786	1558.2	0.30961
	1559.19	-0.0253	1558.68	0.01172	1558.68	0.03675	1558.68	0.31351
	1559.67	-0.02531	1559.16	0.01165	1559.16	0.03365	1559.16	0.31751
	1560.15	-0.02542	1559.65	0.01212	1559.65	0.02992	1559.65	0.32158
	1560.64	-0.02554	1560.13	0.01281	1560.13	0.02664	1560.13	0.32569
	1561.12	-0.02563	1560.61	0.01349	1560.61	0.02416	1560.61	0.32981
	1561.6	-0.02569	1561.09	0.01404	1561.09	0.02244	1561.09	0.33392
	1562.08	-0.02572	1561.58	0.01443	1561.58	0.02135	1561.58	0.33801
	1562.57	-0.02575	1562.06	0.01465	1562.06	0.02076	1562.06	0.34207
	1563.05	-0.02578	1562.54	0.01468	1562.54	0.02057	1562.54	0.34611
	1563.53	-0.02582	1563.02	0.01453	1563.02	0.02068	1563.02	0.35012
	1564.01	-0.02586	1563.5	0.01422	1563.5	0.02098	1563.5	0.35406
	1564.49	-0.02592	1563.99	0.0138	1563.99	0.02137	1563.99	0.35789
	1564.98	-0.02597	1564.47	0.01334	1564.47	0.02172	1564.47	0.36158
	1565.46	-0.02601	1564.95	0.01288	1564.95	0.02196	1564.95	0.36511
	1565.94	-0.02603	1565.43	0.0125	1565.43	0.02209	1565.43	0.36847
	1566.42	-0.02604	1565.91	0.01221	1565.91	0.02216	1565.91	0.37164
	1566.9	-0.02604	1566.4	0.01201	1566.4	0.02226	1566.4	0.37463
	1567.39	-0.02603	1566.88	0.01186	1566.88	0.02247	1566.88	0.3774
	1567.87	-0.02601	1567.36	0.01173	1567.36	0.02286	1567.36	0.37994
	1568.35	-0.02599	1567.84	0.01159	1567.84	0.0234	1567.84	0.3822
	1568.83	-0.02596	1568.33	0.0114	1568.33	0.02399	1568.33	0.38415
	1569.32	-0.02593	1568.81	0.01112	1568.81	0.02443	1568.81	0.38578
	1569.8	-0.0259	1569.29	0.01076	1569.29	0.0245	1569.29	0.38709
	1570.28	-0.0259	1569.77	0.01034	1569.77	0.02414	1569.77	0.38807
	1570.76	-0.02593	1570.25	0.00991	1570.25	0.02345	1570.25	0.38872
	1571.24	-0.02599	1570.74	0.00952	1570.74	0.02262	1570.74	0.38903
	1571.73	-0.02606	1571.22	0.00918	1571.22	0.02185	1571.22	0.38896
	1572.21	-0.02614	1571.7	0.00892	1571.7	0.02126	1571.7	0.3885
	1572.69	-0.02622	1572.18	0.00872	1572.18	0.02094	1572.18	0.38764
	1573.17	-0.0263	1572.66	0.00858	1572.66	0.02091	1572.66	0.38641
	1573.65	-0.02639	1573.15	0.00848	1573.15	0.02117	1573.15	0.38485
	1574.14	-0.02648	1573.63	0.00837	1573.63	0.0217	1573.63	0.38302
	1574.62	-0.02658	1574.11	0.00825	1574.11	0.02245	1574.11	0.38098
	1575.1	-0.02666	1574.59	0.00811	1574.59	0.02334	1574.59	0.37881
	1575.58	-0.02672	1575.08	0.00796	1575.08	0.02417	1575.08	0.37653
	1576.07	-0.02672	1575.56	0.00786	1575.56	0.02473	1575.56	0.3742
	1576.55	-0.02665	1576.04	0.00784	1576.04	0.02483	1576.04	0.37184
	1577.03	-0.02653	1576.52	0.0079	1576.52	0.02444	1576.52	0.36947
	1577.51	-0.02641	1577	0.00801	1577	0.02368	1577	0.3671
	1577.99	-0.0263	1577.49	0.00811	1577.49	0.02275	1577.49	0.3647
	1578.48	-0.02623	1577.97	0.00815	1577.97	0.02179	1577.97	0.36221
	1578.96	-0.02619	1578.45	0.00811	1578.45	0.02091	1578.45	0.35955
	1579.44	-0.02618	1578.93	0.00799	1578.93	0.02016	1578.93	0.35663
	1579.92	-0.02619	1579.41	0.0078	1579.41	0.01957	1579.41	0.35336
	1580.4	-0.02622	1579.9	0.00758	1579.9	0.01915	1579.9	0.34972
	1580.89	-0.02624	1580.38	0.00736	1580.38	0.01889	1580.38	0.34569
	1581.37	-0.02626	1580.86	0.00714	1580.86	0.01877	1580.86	0.34133
	1581.85	-0.02627	1581.34	0.00693	1581.34	0.01876	1581.34	0.3367
	1582.33	-0.02627	1581.83	0.00675	1581.83	0.0188	1581.83	0.33186
	1582.82	-0.02626	1582.31	0.00658	1582.31	0.01886	1582.31	0.32687
	1583.3	-0.02626	1582.79	0.00642	1582.79	0.0189	1582.79	0.3218
[truncated: 451 more rows]

## Sheet: Supplementary Fig.8
	Supplementary Fig.8
[truncated: 32 more rows]

## Sheet: Supplementary Fig.12
	Supplementary Fig.12
[truncated: 167 more rows]

## Sheet: Supplementary Fig.16
	Supplementary Fig.16
[truncated: 16 more rows]

[truncated: 16 more sheets: Supplementary Fig.18, Supplementary Fig.20, Supplementary Fig.21, Supplementary Fig.22, Supplementary Fig.24, Supplementary Fig.27, Supplementary Fig.28, Supplementary Fig.29, Supplementary Fig.30, Supplementary Fig.31, Supplementary Fig.34, Supplementary Fig.35, Supplementary Fig.36, Supplementary Fig.37, Supplementary Fig.38, Supplementary Fig.39]
